# Supplementary material for: cis-2-(4-Meth­oxy­phen­yl)-4-methyl-1,2-di­hydro­naphthalen-1-ol
Source: Acta Crystallogr Sect E Struct Rep Online. 2014 Apr 12;70(Pt 5):o546. doi: 10.1107/S1600536814007739 (PMC4011258; doi:10.1107/S1600536814007739)
Supplement: Supplementary file 1 [file e-70-0o546-sup1.cif]

##############################################################################
#                                                                            #
# This CIF contains the data in a paper accepted for publication in          #
# Acta Crystallographica Section E. It conforms to the requirements of       #
# Notes for Authors for Acta Crystallographica Section E, and has been       #
# peer reviewed under the auspices of the IUCr Commission on Journals.       #
#                                                                            #
# Full details of the Crystallographic Information File format               #
# are given in the paper "The Crystallographic Information File (CIF):       #
# a New Standard Archive File for Crystallography" by S. R. Hall, F. H.      #
# Allen and I. D. Brown [Acta Cryst. (1991), A47, 655-685].                  #
#                                                                            #
# The current version of the core CIF dictionary is obtainable from          #
# ftp://ftp.iucr.org/pub/cif_core.dic.                                       #
#                                                                            #
# Software is freely available for graphical display of the structure(s)     #
# in this CIF. For information consult the CIF software page                 #
# http://www.iucr.org/resources/cif/software.                                #
#                                                                            #
# This file may be used for bona fide research purposes within the           #
# scientific community so long as proper attribution is given to the journal # 
# article from which it was obtained.                                        #
#                                                                            #
##############################################################################
data_I
_audit_creation_method     SHELXL-97
_journal_date_recd_electronic     2014-03-19
_journal_date_accepted     2014-04-07
_journal_name_full     'Acta Crystallographica, Section E'
_journal_year     2014
_journal_volume     70
_journal_issue      5
_journal_page_first     o546
_journal_page_last     o546
_journal_paper_category     QO
_journal_paper_doi     10.1107/S1600536814007739
_journal_coeditor_code     RN2124
_publ_contact_author_name
;
Lough, Alan J.
;
_publ_contact_author_address
;
 Department of Chemistry
 University of Toronto
 Toronto
 Ontario
 Canada M5S 3H6
;
_publ_contact_author_email     alough@chem.utoronto.ca
_publ_contact_author_fax     (416)-978-8775
_publ_contact_author_phone     (416)-978-6275
_publ_section_title
;
<i>cis</i>-2-(4-Methoxyphenyl)-4-methyl-1,2-dihydronaphthalen-1-ol
;
loop_
    _publ_author_name
    _publ_author_address
    'Lough, Alan J. '
;
Department of Chemistry,
University of Toronto,
Toronto, Ontario, Canada M5S 3H6
;
    'Raheem, Mohammed-Abdul'
;
Department of Chemistry,
University of Guelph,
Guelph, Ontario, Canada N1G 2W1
;
    'Tam, William'
;
Department of Chemistry,
University of Guelph,
Guelph, Ontario, Canada N1G 2W1
;
_database_code_depnum_ccdc_archive     'CCDC 995951'
_chemical_name_systematic
;
<i>cis</i>-2-(4-Methoxyphenyl)-4-methyl-1,2-dihydronaphthalen-1-ol
;
_chemical_name_common     ?
_chemical_formula_moiety     'C18 H18 O2'
_chemical_formula_sum     'C18 H18 O2'
_chemical_formula_iupac     'C18 H18 O2'
_chemical_formula_weight     266.32
_chemical_melting_point     ?
_symmetry_cell_setting     orthorhombic
_symmetry_space_group_name_H-M     'P b c a'
_symmetry_space_group_name_Hall     '-P 2ac 2ab'
loop_
    _symmetry_equiv_pos_as_xyz
    'x, y, z'
    'x+1/2, -y+1/2, -z'
    '-x, y+1/2, -z+1/2'
    '-x+1/2, -y, z+1/2'
    '-x, -y, -z'
    '-x-1/2, y-1/2, z'
    'x, -y-1/2, z-1/2'
    'x-1/2, y, -z-1/2'
_cell_length_a     11.4550(3)
_cell_length_b     11.2239(3)
_cell_length_c     44.3776(10)
_cell_angle_alpha     90.00
_cell_angle_beta     90.00
_cell_angle_gamma     90.00
_cell_volume     5705.6(2)
_cell_formula_units_Z     16
_cell_measurement_reflns_used     9819
_cell_measurement_theta_min     4.34
_cell_measurement_theta_max     66.48
_cell_measurement_temperature     150(2)
_exptl_crystal_description     block
_exptl_crystal_colour     colourless
_exptl_crystal_size_max     0.20
_exptl_crystal_size_mid     0.20
_exptl_crystal_size_min     0.19
_exptl_crystal_density_diffrn     1.240
_exptl_crystal_density_meas     ?
_exptl_crystal_density_method     'not measured'
_exptl_crystal_F_000     2272
_exptl_absorpt_coefficient_mu     0.628
_exptl_absorpt_correction_type     multi-scan
_exptl_absorpt_process_details     '(SADABS; Bruker, 2012)'
_exptl_absorpt_correction_T_min     0.7071
_exptl_absorpt_correction_T_max     0.7528
_exptl_special_details
;
;
_diffrn_ambient_temperature     150(2)
_diffrn_radiation_type     CuK\a
_diffrn_radiation_wavelength     1.54178
_diffrn_radiation_source     'Bruker I\muS'
_diffrn_radiation_monochromator     'multi-layer optics'
_diffrn_measurement_device_type     'Bruker Kappa APEX DUO CCD'
_diffrn_measurement_method     '\f and \w scans'
_diffrn_detector_area_resol_mean     ?
_diffrn_reflns_number     34754
_diffrn_reflns_av_R_equivalents     0.0333
_diffrn_reflns_av_sigmaI/netI     0.0226
_diffrn_reflns_theta_min     3.98
_diffrn_reflns_theta_max     66.52
_diffrn_reflns_theta_full     66.52
_diffrn_measured_fraction_theta_max     0.984
_diffrn_measured_fraction_theta_full     0.984
_diffrn_reflns_limit_h_min     -13
_diffrn_reflns_limit_h_max     13
_diffrn_reflns_limit_k_min     -13
_diffrn_reflns_limit_k_max     13
_diffrn_reflns_limit_l_min     -34
_diffrn_reflns_limit_l_max     52
_refine_special_details
;
Refinement of <i>F</i>^2^ against ALL reflections. The weighted <i>R</i>-factor
<i>wR</i> and goodness of fit <i>S</i> are based on <i>F</i>^2^, conventional
<i>R</i>-factors <i>R</i> are based on <i>F</i>, with <i>F</i> set to zero for
negative <i>F</i>^2^. The threshold expression of <i>F</i>^2^ >
\s(<i>F</i>^2^) is used only for calculating <i>R</i>-factors(gt) <i>etc</i>.
and is not relevant to the choice of reflections for refinement.
<i>R</i>-factors based on <i>F</i>^2^ are statistically about twice as large
as those based on <i>F</i>, and <i>R</i>- factors based on ALL data will be
even larger.
;
_reflns_number_total     4946
_reflns_number_gt     4644
_reflns_threshold_expression     I>2\s(I)
_refine_ls_structure_factor_coef     Fsqd
_refine_ls_matrix_type     full
_refine_ls_R_factor_all     0.0416
_refine_ls_R_factor_gt     0.0394
_refine_ls_wR_factor_gt     0.0968
_refine_ls_wR_factor_ref     0.0988
_refine_ls_goodness_of_fit_ref     1.045
_refine_ls_restrained_S_all     1.045
_refine_ls_number_reflns     4946
_refine_ls_number_parameters     373
_refine_ls_number_restraints     0
_refine_ls_hydrogen_treatment     mixed
_refine_ls_weighting_scheme     calc
_refine_ls_weighting_details
         'calc w=1/[\s^2^(Fo^2^)+(0.0470P)^2^+2.0379P] where P=(Fo^2^+2Fc^2^)/3'
_atom_sites_solution_hydrogens     geom
_atom_sites_solution_primary     direct
_atom_sites_solution_secondary     difmap
_refine_ls_shift/su_max     0.001
_refine_ls_shift/su_mean     0.000
_refine_diff_density_max     0.230
_refine_diff_density_min     -0.246
_refine_ls_extinction_method     none
_refine_ls_extinction_coef     ?
loop_
    _atom_type_symbol
    _atom_type_description
    _atom_type_scat_dispersion_real
    _atom_type_scat_dispersion_imag
    _atom_type_scat_source
    'C' 'C' 0.0181 0.0091
                         'International Tables Vol C Tables 4.2.6.8 and 6.1.1.4'
    'H' 'H' 0.0000 0.0000
                         'International Tables Vol C Tables 4.2.6.8 and 6.1.1.4'
    'O' 'O' 0.0492 0.0322
                         'International Tables Vol C Tables 4.2.6.8 and 6.1.1.4'
_computing_data_collection     'APEX2 (Bruker, 2012)'
_computing_cell_refinement     'SAINT (Bruker, 2012)'
_computing_data_reduction     'SAINT (Bruker, 2012)'
_computing_structure_solution     'SHELXS97 (Sheldrick, 2008)'
_computing_structure_refinement     'SHELXL97 (Sheldrick, 2008)'
_computing_molecular_graphics     'PLATON (Spek, 2009)'
_computing_publication_material     'SHELXTL (Sheldrick, 2008)'
loop_
    _atom_site_type_symbol
    _atom_site_label
    _atom_site_fract_x
    _atom_site_fract_y
    _atom_site_fract_z
    _atom_site_U_iso_or_equiv
    _atom_site_adp_type
    _atom_site_calc_flag
    _atom_site_refinement_flags
    _atom_site_occupancy
    _atom_site_symmetry_multiplicity
    _atom_site_disorder_assembly
    _atom_site_disorder_group
    O O1A 0.22919(8) 0.26848(9) 0.120623(19) 0.0325(2) Uani d . 1 1 . .
    O O2A 0.68544(7) 0.53156(8) 0.07521(2) 0.0302(2) Uani d . 1 1 . .
    C C1A 0.20394(10) 0.22033(10) 0.09162(3) 0.0238(2) Uani d . 1 1 . .
    H H1AA 0.1625 0.1430 0.0949 0.029 Uiso calc R 1 1 . .
    C C2A 0.12087(10) 0.30080(10) 0.07497(3) 0.0236(2) Uani d . 1 1 . .
    C C3A 0.04550(10) 0.37600(11) 0.09018(3) 0.0319(3) Uani d . 1 1 . .
    H H3AA 0.0512 0.3831 0.1115 0.038 Uiso calc R 1 1 . .
    C C4A -0.03824(12) 0.44124(12) 0.07476(4) 0.0453(4) Uani d . 1 1 . .
    H H4AA -0.0899 0.4922 0.0855 0.054 Uiso calc R 1 1 . .
    C C5A -0.04615(13) 0.43192(14) 0.04395(4) 0.0525(4) Uani d . 1 1 . .
    H H5AA -0.1024 0.4777 0.0333 0.063 Uiso calc R 1 1 . .
    C C6A 0.02753(13) 0.35617(14) 0.02840(3) 0.0458(4) Uani d . 1 1 . .
    H H6AA 0.0207 0.3499 0.0071 0.055 Uiso calc R 1 1 . .
    C C7A 0.11210(11) 0.28850(12) 0.04346(3) 0.0301(3) Uani d . 1 1 . .
    C C8A 0.18971(12) 0.20407(13) 0.02778(3) 0.0375(3) Uani d . 1 1 . .
    C C9A 0.28302(12) 0.16040(12) 0.04187(3) 0.0366(3) Uani d . 1 1 . .
    H H9AA 0.3316 0.1063 0.0312 0.044 Uiso calc R 1 1 . .
    C C10A 0.31604(10) 0.19198(11) 0.07382(3) 0.0279(3) Uani d . 1 1 . .
    H H10A 0.3507 0.1188 0.0830 0.034 Uiso calc R 1 1 . .
    C C11A 0.40984(10) 0.28772(10) 0.07467(3) 0.0248(3) Uani d . 1 1 . .
    C C12A 0.51443(10) 0.26726(11) 0.08995(3) 0.0270(3) Uani d . 1 1 . .
    H H12A 0.5242 0.1945 0.1006 0.032 Uiso calc R 1 1 . .
    C C13A 0.60418(10) 0.34949(11) 0.09013(3) 0.0268(3) Uani d . 1 1 . .
    H H13A 0.6744 0.3331 0.1008 0.032 Uiso calc R 1 1 . .
    C C14A 0.59110(10) 0.45625(10) 0.07467(3) 0.0237(2) Uani d . 1 1 . .
    C C15A 0.48724(10) 0.48025(11) 0.05977(3) 0.0256(3) Uani d . 1 1 . .
    H H15A 0.4769 0.5540 0.0496 0.031 Uiso calc R 1 1 . .
    C C16A 0.39840(10) 0.39589(11) 0.05975(3) 0.0271(3) Uani d . 1 1 . .
    H H16A 0.3280 0.4127 0.0493 0.033 Uiso calc R 1 1 . .
    C C17A 0.15995(16) 0.1685(2) -0.00402(3) 0.0680(6) Uani d . 1 1 . .
    H H17A 0.2182 0.1117 -0.0114 0.102 Uiso calc R 1 1 . .
    H H17B 0.1597 0.2394 -0.0169 0.102 Uiso calc R 1 1 . .
    H H17C 0.0826 0.1313 -0.0044 0.102 Uiso calc R 1 1 . .
    C C18A 0.67564(12) 0.63997(12) 0.05877(3) 0.0373(3) Uani d . 1 1 . .
    H H18A 0.7487 0.6848 0.0604 0.056 Uiso calc R 1 1 . .
    H H18B 0.6114 0.6875 0.0670 0.056 Uiso calc R 1 1 . .
    H H18C 0.6600 0.6222 0.0375 0.056 Uiso calc R 1 1 . .
    O O1B 0.27739(10) 0.01439(10) 0.14040(2) 0.0434(3) Uani d . 1 1 . .
    O O2B -0.16899(8) 0.31196(9) 0.14391(2) 0.0425(2) Uani d . 1 1 . .
    C C1B 0.28972(12) -0.00485(12) 0.17196(3) 0.0346(3) Uani d . 1 1 . .
    H H1BA 0.3294 -0.0835 0.1746 0.042 Uiso calc R 1 1 . .
    C C2B 0.36914(12) 0.08848(11) 0.18513(3) 0.0341(3) Uani d . 1 1 . .
    C C3B 0.44909(13) 0.14936(14) 0.16753(4) 0.0484(4) Uani d . 1 1 . .
    H H3BA 0.4478 0.1393 0.1463 0.058 Uiso calc R 1 1 . .
    C C4B 0.53099(15) 0.22476(16) 0.18035(6) 0.0670(6) Uani d . 1 1 . .
    H H4BA 0.5853 0.2659 0.1680 0.080 Uiso calc R 1 1 . .
    C C5B 0.53336(16) 0.23978(17) 0.21103(6) 0.0697(6) Uani d . 1 1 . .
    H H5BA 0.5902 0.2903 0.2200 0.084 Uiso calc R 1 1 . .
    C C6B 0.45262(16) 0.18112(15) 0.22903(4) 0.0569(5) Uani d . 1 1 . .
    H H6BA 0.4542 0.1929 0.2502 0.068 Uiso calc R 1 1 . .
    C C7B 0.36911(12) 0.10518(12) 0.21653(3) 0.0382(3) Uani d . 1 1 . .
    C C8B 0.28066(13) 0.04384(15) 0.23491(3) 0.0445(4) Uani d . 1 1 . .
    C C9B 0.19059(14) -0.00945(15) 0.22167(3) 0.0457(4) Uani d . 1 1 . .
    H H9BA 0.1347 -0.0477 0.2342 0.055 Uiso calc R 1 1 . .
    C C10B 0.17150(12) -0.01309(12) 0.18803(3) 0.0362(3) Uani d . 1 1 . .
    H H10B 0.1385 -0.0934 0.1832 0.043 Uiso calc R 1 1 . .
    C C11B 0.08270(11) 0.07827(12) 0.17737(3) 0.0306(3) Uani d . 1 1 . .
    C C12B 0.01297(12) 0.05211(12) 0.15228(3) 0.0347(3) Uani d . 1 1 . .
    H H12B 0.0224 -0.0221 0.1423 0.042 Uiso calc R 1 1 . .
    C C13B -0.06856(12) 0.13136(12) 0.14185(3) 0.0344(3) Uani d . 1 1 . .
    H H13B -0.1144 0.1118 0.1247 0.041 Uiso calc R 1 1 . .
    C C14B -0.08461(10) 0.24027(12) 0.15619(3) 0.0317(3) Uani d . 1 1 . .
    C C15B -0.01645(11) 0.26885(12) 0.18096(3) 0.0325(3) Uani d . 1 1 . .
    H H15B -0.0264 0.3431 0.1909 0.039 Uiso calc R 1 1 . .
    C C16B 0.06686(11) 0.18773(12) 0.19112(3) 0.0314(3) Uani d . 1 1 . .
    H H16B 0.1141 0.2082 0.2079 0.038 Uiso calc R 1 1 . .
    C C17B 0.29053(18) 0.0501(2) 0.26884(4) 0.0735(6) Uani d . 1 1 . .
    H H17D 0.2271 0.0040 0.2780 0.110 Uiso calc R 1 1 . .
    H H17E 0.2851 0.1333 0.2754 0.110 Uiso calc R 1 1 . .
    H H17F 0.3658 0.0169 0.2752 0.110 Uiso calc R 1 1 . .
    C C18B -0.18281(18) 0.42644(19) 0.15585(5) 0.0792(7) Uani d . 1 1 . .
    H H18D -0.2433 0.4690 0.1445 0.119 Uiso calc R 1 1 . .
    H H18E -0.1089 0.4699 0.1543 0.119 Uiso calc R 1 1 . .
    H H18F -0.2059 0.4207 0.1771 0.119 Uiso calc R 1 1 . .
    H H1O 0.241(2) 0.207(2) 0.1329(5) 0.077(7) Uiso d . 1 1 . .
    H H2O 0.266(2) -0.055(2) 0.1314(5) 0.079(7) Uiso d . 1 1 . .
loop_
    _atom_site_aniso_label
    _atom_site_aniso_U_11
    _atom_site_aniso_U_22
    _atom_site_aniso_U_33
    _atom_site_aniso_U_12
    _atom_site_aniso_U_13
    _atom_site_aniso_U_23
    O1A 0.0338(5) 0.0414(5) 0.0223(4) -0.0019(4) -0.0033(4) 0.0013(4)
    O2A 0.0198(4) 0.0288(5) 0.0419(5) -0.0024(3) -0.0011(3) -0.0038(4)
    C1A 0.0234(6) 0.0240(6) 0.0240(6) -0.0021(5) 0.0002(4) -0.0002(5)
    C2A 0.0202(5) 0.0229(6) 0.0277(6) -0.0057(5) -0.0013(4) 0.0005(5)
    C3A 0.0221(6) 0.0278(6) 0.0458(7) -0.0033(5) -0.0023(5) -0.0082(6)
    C4A 0.0243(7) 0.0265(7) 0.0851(12) -0.0006(5) -0.0112(7) -0.0047(7)
    C5A 0.0326(7) 0.0362(8) 0.0887(13) -0.0068(6) -0.0261(8) 0.0224(8)
    C6A 0.0402(8) 0.0541(9) 0.0432(8) -0.0220(7) -0.0191(6) 0.0214(7)
    C7A 0.0275(6) 0.0350(7) 0.0278(6) -0.0148(5) -0.0039(5) 0.0052(5)
    C8A 0.0348(7) 0.0507(8) 0.0270(6) -0.0223(6) 0.0088(5) -0.0091(6)
    C9A 0.0335(7) 0.0334(7) 0.0430(7) -0.0125(6) 0.0161(6) -0.0170(6)
    C10A 0.0240(6) 0.0208(6) 0.0390(7) 0.0008(5) 0.0038(5) -0.0009(5)
    C11A 0.0215(6) 0.0239(6) 0.0289(6) 0.0020(5) 0.0038(4) -0.0036(5)
    C12A 0.0275(6) 0.0249(6) 0.0287(6) 0.0051(5) 0.0012(5) 0.0008(5)
    C13A 0.0220(6) 0.0303(6) 0.0280(6) 0.0052(5) -0.0031(5) -0.0042(5)
    C14A 0.0184(5) 0.0260(6) 0.0268(6) 0.0004(4) 0.0031(4) -0.0075(5)
    C15A 0.0221(6) 0.0227(6) 0.0321(6) 0.0026(5) 0.0002(5) -0.0001(5)
    C16A 0.0190(5) 0.0274(6) 0.0350(6) 0.0023(5) -0.0026(5) -0.0006(5)
    C17A 0.0593(10) 0.1120(16) 0.0326(8) -0.0406(11) 0.0099(7) -0.0248(9)
    C18A 0.0305(7) 0.0323(7) 0.0492(8) -0.0085(5) -0.0003(6) 0.0011(6)
    O1B 0.0589(7) 0.0453(6) 0.0261(5) 0.0162(5) 0.0019(4) -0.0020(4)
    O2B 0.0304(5) 0.0483(6) 0.0487(6) 0.0054(4) -0.0065(4) -0.0057(5)
    C1B 0.0446(8) 0.0313(7) 0.0281(6) 0.0090(6) -0.0011(6) 0.0035(5)
    C2B 0.0326(7) 0.0308(7) 0.0389(7) 0.0092(5) -0.0014(5) 0.0077(6)
    C3B 0.0366(8) 0.0499(9) 0.0588(9) 0.0091(7) 0.0044(7) 0.0215(7)
    C4B 0.0375(9) 0.0526(10) 0.1108(17) -0.0023(8) -0.0066(10) 0.0348(11)
    C5B 0.0470(10) 0.0444(10) 0.1175(18) -0.0057(8) -0.0304(11) 0.0114(11)
    C6B 0.0571(10) 0.0474(9) 0.0662(11) 0.0103(8) -0.0288(9) -0.0056(8)
    C7B 0.0391(7) 0.0367(7) 0.0387(7) 0.0095(6) -0.0099(6) 0.0029(6)
    C8B 0.0475(9) 0.0569(9) 0.0290(7) 0.0110(7) -0.0045(6) 0.0084(6)
    C9B 0.0472(8) 0.0562(9) 0.0338(7) 0.0015(7) 0.0033(6) 0.0201(7)
    C10B 0.0424(8) 0.0319(7) 0.0344(7) -0.0059(6) -0.0031(6) 0.0070(5)
    C11B 0.0312(6) 0.0344(7) 0.0262(6) -0.0083(5) 0.0017(5) 0.0045(5)
    C12B 0.0392(7) 0.0321(7) 0.0328(7) -0.0080(6) -0.0024(5) -0.0022(5)
    C13B 0.0327(7) 0.0401(7) 0.0304(6) -0.0090(6) -0.0049(5) -0.0018(6)
    C14B 0.0225(6) 0.0420(7) 0.0306(6) -0.0049(5) 0.0022(5) 0.0015(5)
    C15B 0.0289(6) 0.0392(7) 0.0294(6) -0.0041(5) 0.0050(5) -0.0061(5)
    C16B 0.0298(6) 0.0426(7) 0.0219(6) -0.0080(6) 0.0009(5) -0.0017(5)
    C17B 0.0721(12) 0.1183(18) 0.0302(8) 0.0216(12) -0.0096(8) 0.0101(10)
    C18B 0.0637(12) 0.0739(13) 0.1000(16) 0.0367(11) -0.0359(11) -0.0413(12)
_geom_special_details
;
All e.s.d.'s (except the e.s.d. in the dihedral angle between two l.s. planes)
are estimated using the full covariance matrix. The cell e.s.d.'s are taken
into account individually in the estimation of e.s.d.'s in distances, angles
and torsion angles; correlations between e.s.d.'s in cell parameters are only
used when they are defined by crystal symmetry. An approximate (isotropic)
treatment of cell e.s.d.'s is used for estimating e.s.d.'s involving l.s.
planes.
;
loop_
    _geom_bond_atom_site_label_1
    _geom_bond_atom_site_label_2
    _geom_bond_site_symmetry_2
    _geom_bond_distance
    _geom_bond_publ_flag
    O1A C1A . 1.4256(14) ?
    O1A H1O . 0.89(2) ?
    O2A C14A . 1.3722(14) ?
    O2A C18A . 1.4231(16) ?
    C1A C2A . 1.5059(16) ?
    C1A C10A . 1.5408(16) ?
    C1A H1AA . 1.0000 ?
    C2A C3A . 1.3834(17) ?
    C2A C7A . 1.4087(17) ?
    C3A C4A . 1.387(2) ?
    C3A H3AA . 0.9500 ?
    C4A C5A . 1.374(3) ?
    C4A H4AA . 0.9500 ?
    C5A C6A . 1.383(3) ?
    C5A H5AA . 0.9500 ?
    C6A C7A . 1.401(2) ?
    C6A H6AA . 0.9500 ?
    C7A C8A . 1.474(2) ?
    C8A C9A . 1.332(2) ?
    C8A C17A . 1.5060(19) ?
    C9A C10A . 1.5095(19) ?
    C9A H9AA . 0.9500 ?
    C10A C11A . 1.5201(16) ?
    C10A H10A . 1.0000 ?
    C11A C16A . 1.3891(17) ?
    C11A C12A . 1.3956(17) ?
    C12A C13A . 1.3817(17) ?
    C12A H12A . 0.9500 ?
    C13A C14A . 1.3889(17) ?
    C13A H13A . 0.9500 ?
    C14A C15A . 1.3877(16) ?
    C15A C16A . 1.3900(17) ?
    C15A H15A . 0.9500 ?
    C16A H16A . 0.9500 ?
    C17A H17A . 0.9800 ?
    C17A H17B . 0.9800 ?
    C17A H17C . 0.9800 ?
    C18A H18A . 0.9800 ?
    C18A H18B . 0.9800 ?
    C18A H18C . 0.9800 ?
    O1B C1B . 1.4239(16) ?
    O1B H2O . 0.88(2) ?
    O2B C14B . 1.3705(16) ?
    O2B C18B . 1.399(2) ?
    C1B C2B . 1.506(2) ?
    C1B C10B . 1.5333(19) ?
    C1B H1BA . 1.0000 ?
    C2B C3B . 1.384(2) ?
    C2B C7B . 1.406(2) ?
    C3B C4B . 1.386(3) ?
    C3B H3BA . 0.9500 ?
    C4B C5B . 1.372(3) ?
    C4B H4BA . 0.9500 ?
    C5B C6B . 1.388(3) ?
    C5B H5BA . 0.9500 ?
    C6B C7B . 1.396(2) ?
    C6B H6BA . 0.9500 ?
    C7B C8B . 1.472(2) ?
    C8B C9B . 1.329(2) ?
    C8B C17B . 1.512(2) ?
    C9B C10B . 1.5095(19) ?
    C9B H9BA . 0.9500 ?
    C10B C11B . 1.5197(19) ?
    C10B H10B . 1.0000 ?
    C11B C16B . 1.3837(19) ?
    C11B C12B . 1.4015(18) ?
    C12B C13B . 1.370(2) ?
    C12B H12B . 0.9500 ?
    C13B C14B . 1.390(2) ?
    C13B H13B . 0.9500 ?
    C14B C15B . 1.3862(18) ?
    C15B C16B . 1.3939(19) ?
    C15B H15B . 0.9500 ?
    C16B H16B . 0.9500 ?
    C17B H17D . 0.9800 ?
    C17B H17E . 0.9800 ?
    C17B H17F . 0.9800 ?
    C18B H18D . 0.9800 ?
    C18B H18E . 0.9800 ?
    C18B H18F . 0.9800 ?
loop_
    _geom_angle_atom_site_label_1
    _geom_angle_atom_site_label_2
    _geom_angle_atom_site_label_3
    _geom_angle_site_symmetry_1
    _geom_angle_site_symmetry_3
    _geom_angle
    _geom_angle_publ_flag
    C1A O1A H1O . . 107.1(14) ?
    C14A O2A C18A . . 117.10(9) ?
    O1A C1A C2A . . 110.12(9) ?
    O1A C1A C10A . . 111.84(9) ?
    C2A C1A C10A . . 113.51(10) ?
    O1A C1A H1AA . . 107.0 ?
    C2A C1A H1AA . . 107.0 ?
    C10A C1A H1AA . . 107.0 ?
    C3A C2A C7A . . 119.99(11) ?
    C3A C2A C1A . . 121.38(11) ?
    C7A C2A C1A . . 118.26(11) ?
    C2A C3A C4A . . 120.85(13) ?
    C2A C3A H3AA . . 119.6 ?
    C4A C3A H3AA . . 119.6 ?
    C5A C4A C3A . . 119.74(14) ?
    C5A C4A H4AA . . 120.1 ?
    C3A C4A H4AA . . 120.1 ?
    C4A C5A C6A . . 120.21(13) ?
    C4A C5A H5AA . . 119.9 ?
    C6A C5A H5AA . . 119.9 ?
    C5A C6A C7A . . 121.17(14) ?
    C5A C6A H6AA . . 119.4 ?
    C7A C6A H6AA . . 119.4 ?
    C6A C7A C2A . . 118.01(13) ?
    C6A C7A C8A . . 122.73(13) ?
    C2A C7A C8A . . 119.24(11) ?
    C9A C8A C7A . . 119.95(11) ?
    C9A C8A C17A . . 121.61(15) ?
    C7A C8A C17A . . 118.44(14) ?
    C8A C9A C10A . . 123.75(12) ?
    C8A C9A H9AA . . 118.1 ?
    C10A C9A H9AA . . 118.1 ?
    C9A C10A C11A . . 111.50(10) ?
    C9A C10A C1A . . 108.73(10) ?
    C11A C10A C1A . . 115.49(10) ?
    C9A C10A H10A . . 106.9 ?
    C11A C10A H10A . . 106.9 ?
    C1A C10A H10A . . 106.9 ?
    C16A C11A C12A . . 117.15(11) ?
    C16A C11A C10A . . 122.64(11) ?
    C12A C11A C10A . . 120.17(11) ?
    C13A C12A C11A . . 122.11(11) ?
    C13A C12A H12A . . 118.9 ?
    C11A C12A H12A . . 118.9 ?
    C12A C13A C14A . . 119.55(11) ?
    C12A C13A H13A . . 120.2 ?
    C14A C13A H13A . . 120.2 ?
    O2A C14A C15A . . 124.33(11) ?
    O2A C14A C13A . . 115.97(10) ?
    C15A C14A C13A . . 119.70(11) ?
    C14A C15A C16A . . 119.71(11) ?
    C14A C15A H15A . . 120.1 ?
    C16A C15A H15A . . 120.1 ?
    C11A C16A C15A . . 121.74(11) ?
    C11A C16A H16A . . 119.1 ?
    C15A C16A H16A . . 119.1 ?
    C8A C17A H17A . . 109.5 ?
    C8A C17A H17B . . 109.5 ?
    H17A C17A H17B . . 109.5 ?
    C8A C17A H17C . . 109.5 ?
    H17A C17A H17C . . 109.5 ?
    H17B C17A H17C . . 109.5 ?
    O2A C18A H18A . . 109.5 ?
    O2A C18A H18B . . 109.5 ?
    H18A C18A H18B . . 109.5 ?
    O2A C18A H18C . . 109.5 ?
    H18A C18A H18C . . 109.5 ?
    H18B C18A H18C . . 109.5 ?
    C1B O1B H2O . . 108.9(15) ?
    C14B O2B C18B . . 117.94(12) ?
    O1B C1B C2B . . 109.66(11) ?
    O1B C1B C10B . . 112.26(11) ?
    C2B C1B C10B . . 113.26(11) ?
    O1B C1B H1BA . . 107.1 ?
    C2B C1B H1BA . . 107.1 ?
    C10B C1B H1BA . . 107.1 ?
    C3B C2B C7B . . 119.58(14) ?
    C3B C2B C1B . . 121.61(13) ?
    C7B C2B C1B . . 118.52(12) ?
    C2B C3B C4B . . 121.18(17) ?
    C2B C3B H3BA . . 119.4 ?
    C4B C3B H3BA . . 119.4 ?
    C5B C4B C3B . . 119.73(17) ?
    C5B C4B H4BA . . 120.1 ?
    C3B C4B H4BA . . 120.1 ?
    C4B C5B C6B . . 119.96(17) ?
    C4B C5B H5BA . . 120.0 ?
    C6B C5B H5BA . . 120.0 ?
    C5B C6B C7B . . 121.18(18) ?
    C5B C6B H6BA . . 119.4 ?
    C7B C6B H6BA . . 119.4 ?
    C6B C7B C2B . . 118.35(15) ?
    C6B C7B C8B . . 122.50(14) ?
    C2B C7B C8B . . 119.14(13) ?
    C9B C8B C7B . . 120.00(12) ?
    C9B C8B C17B . . 121.27(16) ?
    C7B C8B C17B . . 118.60(15) ?
    C8B C9B C10B . . 124.18(13) ?
    C8B C9B H9BA . . 117.9 ?
    C10B C9B H9BA . . 117.9 ?
    C9B C10B C11B . . 112.73(12) ?
    C9B C10B C1B . . 109.29(11) ?
    C11B C10B C1B . . 113.94(10) ?
    C9B C10B H10B . . 106.8 ?
    C11B C10B H10B . . 106.8 ?
    C1B C10B H10B . . 106.8 ?
    C16B C11B C12B . . 117.49(12) ?
    C16B C11B C10B . . 123.35(11) ?
    C12B C11B C10B . . 119.16(12) ?
    C13B C12B C11B . . 121.39(13) ?
    C13B C12B H12B . . 119.3 ?
    C11B C12B H12B . . 119.3 ?
    C12B C13B C14B . . 120.41(12) ?
    C12B C13B H13B . . 119.8 ?
    C14B C13B H13B . . 119.8 ?
    O2B C14B C15B . . 125.22(12) ?
    O2B C14B C13B . . 115.31(11) ?
    C15B C14B C13B . . 119.47(12) ?
    C14B C15B C16B . . 119.41(12) ?
    C14B C15B H15B . . 120.3 ?
    C16B C15B H15B . . 120.3 ?
    C11B C16B C15B . . 121.81(12) ?
    C11B C16B H16B . . 119.1 ?
    C15B C16B H16B . . 119.1 ?
    C8B C17B H17D . . 109.5 ?
    C8B C17B H17E . . 109.5 ?
    H17D C17B H17E . . 109.5 ?
    C8B C17B H17F . . 109.5 ?
    H17D C17B H17F . . 109.5 ?
    H17E C17B H17F . . 109.5 ?
    O2B C18B H18D . . 109.5 ?
    O2B C18B H18E . . 109.5 ?
    H18D C18B H18E . . 109.5 ?
    O2B C18B H18F . . 109.5 ?
    H18D C18B H18F . . 109.5 ?
    H18E C18B H18F . . 109.5 ?
loop_
    _geom_torsion_atom_site_label_1
    _geom_torsion_atom_site_label_2
    _geom_torsion_atom_site_label_3
    _geom_torsion_atom_site_label_4
    _geom_torsion_site_symmetry_1
    _geom_torsion_site_symmetry_2
    _geom_torsion_site_symmetry_3
    _geom_torsion_site_symmetry_4
    _geom_torsion
    _geom_torsion_publ_flag
    O1A C1A C2A C3A . . . . -25.34(14) ?
    C10A C1A C2A C3A . . . . -151.59(11) ?
    O1A C1A C2A C7A . . . . 161.64(10) ?
    C10A C1A C2A C7A . . . . 35.38(14) ?
    C7A C2A C3A C4A . . . . -0.87(18) ?
    C1A C2A C3A C4A . . . . -173.78(11) ?
    C2A C3A C4A C5A . . . . -0.5(2) ?
    C3A C4A C5A C6A . . . . 1.2(2) ?
    C4A C5A C6A C7A . . . . -0.6(2) ?
    C5A C6A C7A C2A . . . . -0.68(19) ?
    C5A C6A C7A C8A . . . . 178.05(12) ?
    C3A C2A C7A C6A . . . . 1.42(17) ?
    C1A C2A C7A C6A . . . . 174.54(11) ?
    C3A C2A C7A C8A . . . . -177.36(11) ?
    C1A C2A C7A C8A . . . . -4.23(16) ?
    C6A C7A C8A C9A . . . . 166.49(12) ?
    C2A C7A C8A C9A . . . . -14.79(18) ?
    C6A C7A C8A C17A . . . . -14.08(19) ?
    C2A C7A C8A C17A . . . . 164.64(13) ?
    C7A C8A C9A C10A . . . . 0.12(19) ?
    C17A C8A C9A C10A . . . . -179.30(13) ?
    C8A C9A C10A C11A . . . . -98.56(14) ?
    C8A C9A C10A C1A . . . . 29.90(17) ?
    O1A C1A C10A C9A . . . . -171.04(10) ?
    C2A C1A C10A C9A . . . . -45.70(13) ?
    O1A C1A C10A C11A . . . . -44.85(14) ?
    C2A C1A C10A C11A . . . . 80.49(13) ?
    C9A C10A C11A C16A . . . . 53.71(15) ?
    C1A C10A C11A C16A . . . . -71.05(15) ?
    C9A C10A C11A C12A . . . . -123.89(12) ?
    C1A C10A C11A C12A . . . . 111.34(12) ?
    C16A C11A C12A C13A . . . . -0.81(17) ?
    C10A C11A C12A C13A . . . . 176.92(11) ?
    C11A C12A C13A C14A . . . . -0.07(18) ?
    C18A O2A C14A C15A . . . . -1.38(16) ?
    C18A O2A C14A C13A . . . . 178.12(11) ?
    C12A C13A C14A O2A . . . . -178.15(10) ?
    C12A C13A C14A C15A . . . . 1.37(17) ?
    O2A C14A C15A C16A . . . . 177.74(11) ?
    C13A C14A C15A C16A . . . . -1.75(17) ?
    C12A C11A C16A C15A . . . . 0.42(17) ?
    C10A C11A C16A C15A . . . . -177.25(11) ?
    C14A C15A C16A C11A . . . . 0.85(18) ?
    O1B C1B C2B C3B . . . . -22.59(17) ?
    C10B C1B C2B C3B . . . . -148.85(12) ?
    O1B C1B C2B C7B . . . . 163.61(11) ?
    C10B C1B C2B C7B . . . . 37.35(16) ?
    C7B C2B C3B C4B . . . . 1.4(2) ?
    C1B C2B C3B C4B . . . . -172.34(14) ?
    C2B C3B C4B C5B . . . . 0.0(2) ?
    C3B C4B C5B C6B . . . . -1.1(3) ?
    C4B C5B C6B C7B . . . . 0.8(3) ?
    C5B C6B C7B C2B . . . . 0.5(2) ?
    C5B C6B C7B C8B . . . . -178.57(15) ?
    C3B C2B C7B C6B . . . . -1.6(2) ?
    C1B C2B C7B C6B . . . . 172.31(12) ?
    C3B C2B C7B C8B . . . . 177.51(13) ?
    C1B C2B C7B C8B . . . . -8.56(18) ?
    C6B C7B C8B C9B . . . . 167.58(15) ?
    C2B C7B C8B C9B . . . . -11.5(2) ?
    C6B C7B C8B C17B . . . . -8.4(2) ?
    C2B C7B C8B C17B . . . . 172.50(15) ?
    C7B C8B C9B C10B . . . . 0.5(2) ?
    C17B C8B C9B C10B . . . . 176.41(16) ?
    C8B C9B C10B C11B . . . . -100.29(17) ?
    C8B C9B C10B C1B . . . . 27.5(2) ?
    O1B C1B C10B C9B . . . . -169.13(12) ?
    C2B C1B C10B C9B . . . . -44.26(15) ?
    O1B C1B C10B C11B . . . . -42.02(16) ?
    C2B C1B C10B C11B . . . . 82.85(14) ?
    C9B C10B C11B C16B . . . . 31.98(17) ?
    C1B C10B C11B C16B . . . . -93.32(15) ?
    C9B C10B C11B C12B . . . . -148.38(13) ?
    C1B C10B C11B C12B . . . . 86.32(15) ?
    C16B C11B C12B C13B . . . . -0.52(19) ?
    C10B C11B C12B C13B . . . . 179.82(12) ?
    C11B C12B C13B C14B . . . . -0.4(2) ?
    C18B O2B C14B C15B . . . . 4.6(2) ?
    C18B O2B C14B C13B . . . . -175.02(16) ?
    C12B C13B C14B O2B . . . . -179.59(12) ?
    C12B C13B C14B C15B . . . . 0.76(19) ?
    O2B C14B C15B C16B . . . . -179.77(11) ?
    C13B C14B C15B C16B . . . . -0.15(18) ?
    C12B C11B C16B C15B . . . . 1.14(18) ?
    C10B C11B C16B C15B . . . . -179.21(12) ?
    C14B C15B C16B C11B . . . . -0.82(19) ?
loop_
    _geom_hbond_atom_site_label_D
    _geom_hbond_atom_site_label_H
    _geom_hbond_atom_site_label_A
    _geom_hbond_site_symmetry_A
    _geom_hbond_distance_DH
    _geom_hbond_distance_HA
    _geom_hbond_distance_DA
    _geom_hbond_angle_DHA
    O1A H1O O1B . 0.89(2) 2.23(2) 3.0346(15) 150.6(19)
    O1B H2O O1A 6_655 0.88(2) 2.04(2) 2.8973(15) 163(2)
_iucr_refine_instructions_details
;
TITL d1295 in Pbca
CELL 1.54178 11.4550 11.2239 44.3776 90.000 90.000 90.000
ZERR 16.00 0.0003 0.0003 0.0010 0.000 0.000 0.000
LATT 1
SYMM x+1/2, -y+1/2, -z
SYMM -x, y+1/2, -z+1/2
SYMM -x+1/2, -y, z+1/2
SFAC C H O
UNIT 288 288 32
TEMP -123.140
SIZE 0.190 0.200 0.200
ACTA
L.S. 4
FMAP 2
PLAN 20
EQIV $1 -x+1/2, y-1/2, z
HTAB O1A O1B
HTAB O1B O1A_$1
BOND $H
CONF
WGHT      0.0470      2.0379
FVAR       0.08246
O1A   3    0.229190    0.268477    0.120622    11.00000    0.03376    0.04139 =
         0.02234    0.00126   -0.00333   -0.00194
O2A   3    0.685438    0.531563    0.075214    11.00000    0.01984    0.02884 =
         0.04188   -0.00379   -0.00106   -0.00239
C1A   1    0.203941    0.220329    0.091620    11.00000    0.02342    0.02396 =
         0.02399   -0.00017    0.00021   -0.00207
AFIX  13
H1AA  2    0.162463    0.143038    0.094938    11.00000   -1.20000
AFIX   0
C2A   1    0.120865    0.300800    0.074965    11.00000    0.02017    0.02288 =
         0.02773    0.00047   -0.00133   -0.00566
C3A   1    0.045496    0.376001    0.090182    11.00000    0.02214    0.02780 =
         0.04585   -0.00816   -0.00228   -0.00331
AFIX  43
H3AA  2    0.051153    0.383055    0.111464    11.00000   -1.20000
AFIX   0
C4A   1   -0.038235    0.441242    0.074763    11.00000    0.02427    0.02650 =
         0.08511   -0.00471   -0.01123   -0.00061
AFIX  43
H4AA  2   -0.089908    0.492172    0.085461    11.00000   -1.20000
AFIX   0
C5A   1   -0.046149    0.431918    0.043951    11.00000    0.03264    0.03621 =
         0.08867    0.02244   -0.02611   -0.00682
AFIX  43
H5AA  2   -0.102427    0.477669    0.033305    11.00000   -1.20000
AFIX   0
C6A   1    0.027530    0.356165    0.028399    11.00000    0.04016    0.05414 =
         0.04316    0.02142   -0.01915   -0.02201
AFIX  43
H6AA  2    0.020674    0.349899    0.007124    11.00000   -1.20000
AFIX   0
C7A   1    0.112102    0.288498    0.043457    11.00000    0.02751    0.03501 =
         0.02777    0.00516   -0.00394   -0.01485
C8A   1    0.189707    0.204074    0.027784    11.00000    0.03482    0.05069 =
         0.02701   -0.00911    0.00881   -0.02235
C9A   1    0.283020    0.160398    0.041874    11.00000    0.03350    0.03337 =
         0.04295   -0.01702    0.01611   -0.01251
AFIX  43
H9AA  2    0.331576    0.106267    0.031209    11.00000   -1.20000
AFIX   0
C10A  1    0.316042    0.191982    0.073821    11.00000    0.02402    0.02078 =
         0.03902   -0.00094    0.00381    0.00079
AFIX  13
H10A  2    0.350661    0.118759    0.083038    11.00000   -1.20000
AFIX   0
C11A  1    0.409840    0.287725    0.074674    11.00000    0.02155    0.02386 =
         0.02894   -0.00356    0.00376    0.00198
C12A  1    0.514425    0.267261    0.089954    11.00000    0.02749    0.02487 =
         0.02874    0.00085    0.00118    0.00511
AFIX  43
H12A  2    0.524215    0.194452    0.100574    11.00000   -1.20000
AFIX   0
C13A  1    0.604180    0.349490    0.090133    11.00000    0.02200    0.03031 =
         0.02800   -0.00421   -0.00307    0.00519
AFIX  43
H13A  2    0.674365    0.333117    0.100759    11.00000   -1.20000
AFIX   0
C14A  1    0.591103    0.456249    0.074672    11.00000    0.01836    0.02599 =
         0.02682   -0.00755    0.00308    0.00037
C15A  1    0.487235    0.480253    0.059768    11.00000    0.02214    0.02269 =
         0.03211   -0.00006    0.00017    0.00259
AFIX  43
H15A  2    0.476886    0.554024    0.049619    11.00000   -1.20000
AFIX   0
C16A  1    0.398405    0.395892    0.059754    11.00000    0.01902    0.02736 =
         0.03497   -0.00062   -0.00256    0.00234
AFIX  43
H16A  2    0.328006    0.412654    0.049262    11.00000   -1.20000
AFIX   0
C17A  1    0.159948    0.168512   -0.004024    11.00000    0.05926    0.11205 =
         0.03259   -0.02485    0.00985   -0.04062
AFIX 137
H17A  2    0.218217    0.111719   -0.011448    11.00000   -1.50000
H17B  2    0.159697    0.239364   -0.016929    11.00000   -1.50000
H17C  2    0.082562    0.131310   -0.004392    11.00000   -1.50000
AFIX   0
C18A  1    0.675638    0.639965    0.058773    11.00000    0.03047    0.03233 =
         0.04920    0.00110   -0.00028   -0.00852
AFIX 137
H18A  2    0.748743    0.684839    0.060437    11.00000   -1.50000
H18B  2    0.611414    0.687529    0.067026    11.00000   -1.50000
H18C  2    0.660008    0.622175    0.037532    11.00000   -1.50000
AFIX   0
O1B   3    0.277389    0.014385    0.140404    11.00000    0.05891    0.04530 =
         0.02606   -0.00200    0.00187    0.01618
O2B   3   -0.168988    0.311956    0.143912    11.00000    0.03044    0.04827 =
         0.04866   -0.00573   -0.00650    0.00536
C1B   1    0.289724   -0.004850    0.171957    11.00000    0.04461    0.03126 =
         0.02808    0.00345   -0.00111    0.00898
AFIX  13
H1BA  2    0.329427   -0.083511    0.174593    11.00000   -1.20000
AFIX   0
C2B   1    0.369137    0.088482    0.185133    11.00000    0.03261    0.03084 =
         0.03894    0.00772   -0.00137    0.00923
C3B   1    0.449088    0.149365    0.167532    11.00000    0.03663    0.04991 =
         0.05882    0.02154    0.00445    0.00914
AFIX  43
H3BA  2    0.447785    0.139282    0.146280    11.00000   -1.20000
AFIX   0
C4B   1    0.530990    0.224758    0.180354    11.00000    0.03748    0.05264 =
         0.11085    0.03485   -0.00658   -0.00234
AFIX  43
H4BA  2    0.585280    0.265874    0.167954    11.00000   -1.20000
AFIX   0
C5B   1    0.533360    0.239785    0.211032    11.00000    0.04703    0.04442 =
         0.11753    0.01145   -0.03036   -0.00568
AFIX  43
H5BA  2    0.590224    0.290307    0.219950    11.00000   -1.20000
AFIX   0
C6B   1    0.452618    0.181123    0.229028    11.00000    0.05710    0.04743 =
         0.06619   -0.00559   -0.02884    0.01030
AFIX  43
H6BA  2    0.454211    0.192861    0.250224    11.00000   -1.20000
AFIX   0
C7B   1    0.369112    0.105178    0.216533    11.00000    0.03911    0.03672 =
         0.03872    0.00293   -0.00989    0.00948
C8B   1    0.280658    0.043837    0.234908    11.00000    0.04746    0.05690 =
         0.02903    0.00844   -0.00454    0.01098
C9B   1    0.190594   -0.009448    0.221669    11.00000    0.04725    0.05620 =
         0.03379    0.02011    0.00329    0.00147
AFIX  43
H9BA  2    0.134684   -0.047674    0.234180    11.00000   -1.20000
AFIX   0
C10B  1    0.171498   -0.013087    0.188027    11.00000    0.04241    0.03187 =
         0.03435    0.00705   -0.00314   -0.00591
AFIX  13
H10B  2    0.138523   -0.093383    0.183241    11.00000   -1.20000
AFIX   0
C11B  1    0.082698    0.078269    0.177375    11.00000    0.03116    0.03441 =
         0.02626    0.00448    0.00170   -0.00827
C12B  1    0.012965    0.052110    0.152283    11.00000    0.03919    0.03212 =
         0.03282   -0.00221   -0.00244   -0.00797
AFIX  43
H12B  2    0.022418   -0.022132    0.142296    11.00000   -1.20000
AFIX   0
C13B  1   -0.068561    0.131358    0.141849    11.00000    0.03274    0.04015 =
         0.03045   -0.00180   -0.00490   -0.00903
AFIX  43
H13B  2   -0.114403    0.111754    0.124713    11.00000   -1.20000
AFIX   0
C14B  1   -0.084611    0.240274    0.156186    11.00000    0.02253    0.04197 =
         0.03060    0.00147    0.00219   -0.00492
C15B  1   -0.016448    0.268849    0.180963    11.00000    0.02890    0.03921 =
         0.02939   -0.00610    0.00502   -0.00407
AFIX  43
H15B  2   -0.026426    0.343058    0.190931    11.00000   -1.20000
AFIX   0
C16B  1    0.066862    0.187732    0.191122    11.00000    0.02984    0.04255 =
         0.02192   -0.00172    0.00091   -0.00802
AFIX  43
H16B  2    0.114068    0.208163    0.207947    11.00000   -1.20000
AFIX   0
C17B  1    0.290531    0.050081    0.268838    11.00000    0.07211    0.11829 =
         0.03022    0.01007   -0.00963    0.02157
AFIX 137
H17D  2    0.227084    0.004055    0.277999    11.00000   -1.50000
H17E  2    0.285126    0.133327    0.275352    11.00000   -1.50000
H17F  2    0.365785    0.016911    0.275159    11.00000   -1.50000
AFIX   0
C18B  1   -0.182811    0.426445    0.155848    11.00000    0.06370    0.07394 =
         0.09996   -0.04135   -0.03591    0.03673
AFIX 137
H18D  2   -0.243330    0.468958    0.144533    11.00000   -1.50000
H18E  2   -0.108863    0.469930    0.154313    11.00000   -1.50000
H18F  2   -0.205925    0.420651    0.177059    11.00000   -1.50000
AFIX   0
H1O   2    0.241157    0.207294    0.132933    11.00000    0.07719
H2O   2    0.266207   -0.054867    0.131435    11.00000    0.07873
HKLF 4 1 1 0 0 0 1 0 0 0 1
REM  d1295 in Pbca
REM R1 =  0.0394 for   4644 Fo > 4sig(Fo)  and  0.0416 for all   4946 data
REM    373 parameters refined using      0 restraints
END
REM Highest difference peak  0.230,  deepest hole -0.246,  1-sigma level  0.047
Q1    1   0.3321  0.0571  0.2259  11.00000  0.05    0.18
Q2    1  -0.2100  0.4960  0.1307  11.00000  0.05    0.16
Q3    1   0.2294  0.0419 -0.0056  11.00000  0.05    0.15
Q4    1   0.2136  0.1690 -0.0199  11.00000  0.05    0.15
Q5    1   0.1467  0.2428  0.0355  11.00000  0.05    0.14
Q6    1   0.0355  0.3061 -0.0027  11.00000  0.05    0.13
Q7    1   0.2714 -0.0306  0.2278  11.00000  0.05    0.13
Q8    1   0.1170  0.2814 -0.0195  11.00000  0.05    0.13
Q9    1   0.2159 -0.0760  0.2745  11.00000  0.05    0.13
Q10   1   0.2621  0.2063  0.0824  11.00000  0.05    0.13
Q11   1  -0.0870  0.4649  0.0175  11.00000  0.05    0.12
Q12   1   0.2104  0.0782  0.1328  11.00000  0.05    0.12
Q13   1   0.2433 -0.0232  0.2711  11.00000  0.05    0.12
Q14   1   0.5668  0.3259  0.2325  11.00000  0.05    0.12
Q15   1   0.1056  0.0800 -0.0023  11.00000  0.05    0.12
Q16   1   0.2092  0.0688  0.2815  11.00000  0.05    0.12
Q17   1   0.0964  0.0000  0.2384  11.00000  0.05    0.12
Q18   1  -0.1251  0.1545  0.1135  11.00000  0.05    0.12
Q19   1   0.1692  0.2760  0.0826  11.00000  0.05    0.11
Q20   1   0.3568  0.0696  0.0402  11.00000  0.05    0.11
;
