# Supplementary material for: cis-2-(4-Meth­oxy­phen­yl)-4-methyl-1,2-di­hydro­naphthalen-1-ol
Source: Acta Crystallogr Sect E Struct Rep Online. 2014 Apr 12;70(Pt 5):o546. doi: 10.1107/S1600536814007739 (PMC4011258; doi:10.1107/S1600536814007739)
Supplement: Supplementary file 2 [file e-70-0o546-Isup2.hkl]

#
# h,k,l, Fc-squared, Fo-squared, sigma(Fo-squared), status flag
#
data_I
_shelx_title ' d1295 in Pbca'
_shelx_refln_list_code          4
_shelx_F_calc_maximum      419.65
_exptl_crystal_F_000      2272.00
_reflns_d_resolution_high  0.8405

loop_
 _space_group_symop_operation_xyz
 'x, y, z'
 'x+1/2, -y+1/2, -z'
 '-x, y+1/2, -z+1/2'
 '-x+1/2, -y, z+1/2'
 '-x, -y, -z'
 '-x-1/2, y-1/2, z'
 'x, -y-1/2, z-1/2'
 'x-1/2, y, -z-1/2'

_cell_length_a    11.4550
_cell_length_b    11.2239
_cell_length_c    44.3776
_cell_angle_alpha  90.000
_cell_angle_beta   90.000
_cell_angle_gamma  90.000

_shelx_F_squared_multiplier     1.000

loop_
 _refln_index_h
 _refln_index_k
 _refln_index_l
 _refln_F_squared_calc
 _refln_F_squared_meas
 _refln_F_squared_sigma
 _refln_observed_status
   2   0   0       2888.26       2580.25        99.29 o
   4   0   0       4497.02       4020.81       185.34 o
   6   0   0       2313.93       2256.48       104.44 o
   8   0   0       7228.04       7238.60       115.17 o
  10   0   0       3868.16       3927.66        80.65 o
  12   0   0        176.39        199.44         8.80 o
   2   1   0       2425.78       2229.34        50.01 o
   4   1   0       3439.55       3386.51        75.76 o
   6   1   0         27.81         31.98         4.59 o
   8   1   0         76.65         88.55         2.82 o
  10   1   0       4075.73       4198.10        66.11 o
  12   1   0         49.67         43.59         3.45 o
   0   2   0       6411.15       5492.34       216.23 o
   2   2   0      30023.07      27906.04       548.03 o
   4   2   0        971.44       1028.25        34.32 o
   6   2   0        820.34        849.69        28.90 o
   8   2   0        323.69        295.83         5.38 o
  10   2   0         75.69         92.41         4.60 o
  12   2   0          0.66          1.47         2.26 o
   2   3   0      50475.51      45406.02       935.67 o
   4   3   0      14315.12      14525.82       455.58 o
   6   3   0       4698.33       4243.40        94.98 o
   8   3   0        339.79        405.42         8.30 o
  10   3   0       3721.16       3635.65        71.85 o
  12   3   0          2.63          0.84         2.14 o
   0   4   0      30399.30      29732.25       747.90 o
   2   4   0       8495.50       7959.31       174.92 o
   4   4   0      20139.82      20434.55       513.42 o
   6   4   0        977.86        989.18        14.63 o
   8   4   0        264.61        349.40         7.77 o
  10   4   0       2710.62       2615.78        42.33 o
  12   4   0        268.20        284.36        16.06 o
   2   5   0        534.00        559.18        15.28 o
   4   5   0        412.82        432.60        24.30 o
   6   5   0          9.71         17.69         1.95 o
   8   5   0        188.40        193.72         6.57 o
  10   5   0         20.22         21.58         3.08 o
  12   5   0        200.30        189.40        10.66 o
   0   6   0       1088.88       1092.22        36.36 o
   2   6   0       9672.89       9864.08       245.52 o
   6   6   0        538.29        482.61        11.73 o
   8   6   0       2274.66       2268.68        37.06 o
  10   6   0          0.77          0.78         2.34 o
  12   6   0         24.61         42.66         5.88 o
   2   7   0          1.46          1.47         2.45 o
   4   7   0       5511.72       5431.48       118.93 o
   6   7   0      12562.82      11710.78       210.52 o
   8   7   0       1754.08       1612.02        30.49 o
  10   7   0         23.60         18.83         3.18 o
   0   8   0         34.11         20.10         4.16 o
   2   8   0          4.05          9.04         2.50 o
   4   8   0       1616.05       1504.33        30.61 o
   6   8   0          0.52          5.39         3.40 o
   8   8   0        399.03        457.64        13.85 o
  10   8   0         44.97         40.00         2.69 o
   2   9   0        155.44        167.14         8.92 o
   4   9   0        339.15        322.20        11.04 o
   6   9   0         99.64         63.65        10.50 o
   8   9   0        788.51        694.68        16.94 o
  10   9   0        443.10        529.00        15.06 o
   0  10   0         74.05         54.43         8.83 o
   2  10   0       2174.14       2229.23        57.39 o
   4  10   0       2235.71       2186.72        65.61 o
   6  10   0          1.57         -2.06         2.34 o
   8  10   0         32.08         23.60         4.18 o
   2  11   0        147.70        162.31        15.48 o
   4  11   0        227.57        238.29         7.46 o
   6  11   0         81.03         80.40         5.73 o
   0  12   0        321.20        301.55        17.65 o
   2  12   0        103.38        131.96         6.79 o
   4  12   0        145.71        171.98         5.70 o
   2  13   0        749.18        728.50        16.69 o
   1   1   1       1154.02        821.42        13.39 o
   2   1   1       4557.98       4260.42        67.09 o
   3   1   1       3889.80       3561.01        60.05 o
   4   1   1       1550.90       1433.55        23.06 o
   5   1   1        967.91        927.11        17.59 o
   6   1   1        362.67        319.22         9.36 o
   7   1   1        250.73        181.94         4.42 o
   8   1   1       2598.31       2449.26        20.94 o
   9   1   1        138.19        125.85         2.85 o
  10   1   1       1292.33       1299.07        14.50 o
  11   1   1       6262.29       6465.17        75.31 o
  12   1   1        573.59        594.50         9.60 o
  13   1   1        271.83        252.89         7.33 o
   0   2   1      24525.36      22031.67       494.06 o
   1   2   1       9244.50       8431.84       123.85 o
   2   2   1        511.56        563.72         8.77 o
   3   2   1       1549.55       1574.48        27.08 o
   4   2   1         83.09         55.36         3.43 o
   5   2   1        144.04        139.45         3.49 o
   6   2   1        746.87        704.13        13.98 o
   7   2   1        792.09        811.32         9.44 o
   8   2   1        444.02        441.51         5.43 o
   9   2   1         88.68        111.66         2.89 o
  10   2   1        137.57        147.29         3.57 o
  11   2   1          7.55          7.00         1.81 o
  12   2   1        108.18        106.35         4.17 o
  13   2   1        115.48        121.32         4.95 o
   1   3   1       4823.47       4600.24        67.75 o
   2   3   1       4681.14       4569.47        74.63 o
   3   3   1       3500.61       3342.25        56.71 o
   4   3   1       6172.05       6114.61       131.92 o
   5   3   1       3888.71       4216.31        76.21 o
   6   3   1        258.93        276.71         6.10 o
   7   3   1       1269.42       1392.69        14.73 o
   8   3   1       1550.16       1424.11        15.95 o
   9   3   1         11.18         10.34         1.79 o
  10   3   1          0.15          6.58         1.92 o
  11   3   1          7.43          5.48         1.68 o
  12   3   1         78.37         72.99         3.62 o
  13   3   1        188.06        186.86         8.32 o
   0   4   1        172.46        205.70         5.26 o
   1   4   1       2311.33       2003.53        26.98 o
   2   4   1       4572.01       4340.35        60.42 o
   3   4   1      14000.78      14738.13       264.11 o
   4   4   1        844.21        889.21        18.94 o
   5   4   1       4418.82       4627.63        83.80 o
   6   4   1        239.70        265.35         3.82 o
   7   4   1       3352.68       3543.53        35.16 o
   8   4   1       2926.56       2732.87        27.58 o
   9   4   1       1152.42       1205.76        13.62 o
  10   4   1        538.39        562.06         8.54 o
  11   4   1         13.25         17.58         1.75 o
  12   4   1         59.73         67.28         3.31 o
   1   5   1        570.85        529.21         8.27 o
   2   5   1       2301.14       2243.17        35.44 o
   3   5   1       2159.27       2276.41        42.01 o
   4   5   1         16.23         17.73         2.07 o
   5   5   1       1320.15       1410.89        33.07 o
   6   5   1        196.41        214.93         3.76 o
   7   5   1         56.59         66.14         2.45 o
   8   5   1       2816.79       2823.46        32.06 o
   9   5   1        741.63        826.42        11.54 o
  10   5   1        123.62        118.09         3.57 o
  11   5   1         68.96         63.03         2.71 o
  12   5   1          0.11         -0.74         2.08 o
   0   6   1         55.85         69.59         3.68 o
   1   6   1        520.09        558.67        12.72 o
   2   6   1         26.39         34.32         2.75 o
   3   6   1        209.16        150.43         5.88 o
   4   6   1       2831.57       2809.31        43.08 o
   5   6   1       1105.04       1154.51        14.41 o
   6   6   1         21.71         10.38         1.50 o
   7   6   1       4207.74       4090.11        46.97 o
   8   6   1        348.62        378.41         6.47 o
   9   6   1         17.61         10.96         1.88 o
  10   6   1         75.10         83.16         3.19 o
  11   6   1         38.19         44.69         2.07 o
  12   6   1        196.16        207.43         6.47 o
   1   7   1        324.38        297.08         8.43 o
   2   7   1       1558.64       1388.28        26.64 o
   3   7   1        939.69        943.51        15.41 o
   4   7   1       2077.92       2134.34        32.26 o
   5   7   1         62.58         57.27         2.89 o
   6   7   1       2908.76       2902.81        36.19 o
   7   7   1       1395.23       1492.99        20.12 o
   8   7   1          0.25          0.66         1.71 o
   9   7   1        200.26        176.49         4.40 o
  10   7   1         18.37          9.25         1.81 o
  11   7   1         10.12          5.43         1.64 o
   0   8   1        100.53         78.09         4.41 o
   1   8   1        156.52        155.64         4.59 o
   2   8   1        356.88        354.21         6.73 o
   3   8   1       1578.82       1641.32        23.37 o
   4   8   1       1481.48       1351.80        19.61 o
   5   8   1        304.35        293.18         6.50 o
   6   8   1         27.30         18.06         2.48 o
   7   8   1       5291.90       5098.13        67.48 o
   8   8   1          9.46         15.11         2.22 o
   9   8   1         11.94         11.45         1.77 o
  10   8   1         28.62         27.76         1.93 o
   1   9   1        174.36        159.24         4.66 o
   2   9   1          0.24         -1.12         1.71 o
   3   9   1         58.40         69.46         3.97 o
   4   9   1         19.85         29.41         3.00 o
   5   9   1        262.09        283.82         7.73 o
   6   9   1        199.38        205.79         5.30 o
   7   9   1        188.14        161.37         4.98 o
   8   9   1          0.71          4.35         1.95 o
   9   9   1        169.81        150.34         5.48 o
  10   9   1         85.53         89.73         6.24 o
   0  10   1        263.46        306.84        12.48 o
   1  10   1       2115.86       2063.63        35.52 o
   2  10   1        457.49        460.95         9.61 o
   3  10   1        624.96        635.76        12.01 o
   4  10   1         14.06         12.74         2.18 o
   5  10   1        201.37        205.65         4.99 o
   6  10   1         18.04         25.86         2.35 o
   7  10   1        434.45        442.44         8.48 o
   8  10   1        235.76        206.45         4.73 o
   9  10   1          0.52          2.21         2.21 o
   1  11   1        176.12        160.04         6.30 o
   2  11   1        182.86        197.73         6.01 o
   3  11   1       1129.65       1094.16        18.41 o
   4  11   1          0.17          3.40         1.71 o
   5  11   1         73.06         83.05         3.35 o
   6  11   1         11.89          9.72         2.18 o
   7  11   1         35.23         53.92         2.56 o
   0  12   1          9.90         11.77         4.16 o
   1  12   1          4.58          3.03         2.45 o
   2  12   1          2.05          2.31         2.04 o
   3  12   1        421.82        396.77         6.86 o
   4  12   1          5.48          8.49         1.56 o
   5  12   1        122.61        108.67         2.96 o
   1  13   1          0.12          4.41         1.64 o
   2  13   1         58.96         66.03         3.18 o
   3  13   1         36.56         41.19         5.88 o
   1   0   2      39394.01      35156.03       692.74 o
   2   0   2        134.62        120.45         2.97 o
   3   0   2      11072.61       9439.47       261.15 o
   4   0   2       3565.06       3260.87       100.00 o
   5   0   2       3266.44       2925.20       105.91 o
   6   0   2        901.43        894.70        31.20 o
   7   0   2       5089.65       4632.75       246.39 o
   8   0   2         26.41         31.79         2.20 o
   9   0   2        157.68        172.37         4.29 o
  10   0   2       1553.58       1521.58        25.91 o
  11   0   2        652.92        627.01        12.36 o
  12   0   2         35.40         35.96         2.62 o
  13   0   2       1903.99       1820.11        46.28 o
   1   1   2       4990.82       4432.92        65.29 o
   2   1   2      14502.93      13518.49       198.19 o
   3   1   2       9127.37       8458.16       124.34 o
   4   1   2        709.33        620.76        13.07 o
   5   1   2       2273.86       2167.94        43.63 o
   6   1   2        276.55        259.10         8.09 o
   7   1   2       1649.34       1502.97        21.81 o
   8   1   2        229.51        236.12         3.38 o
   9   1   2        300.10        303.66         4.47 o
  10   1   2        698.64        728.41         8.98 o
  11   1   2         22.60         28.88         1.97 o
  12   1   2         40.90         48.33         2.33 o
  13   1   2         95.05         91.41         3.70 o
   0   2   2      21040.33      19561.21       428.47 o
   1   2   2       1401.96       1244.37        17.53 o
   2   2   2      99187.68      89090.29      1298.32 o
   3   2   2        628.03        632.35        11.24 o
   4   2   2       3828.47       3909.26        70.82 o
   5   2   2         66.08         84.42         2.78 o
   6   2   2        181.39        169.76         4.58 o
   7   2   2       1207.58       1213.82        13.00 o
   8   2   2         86.20         86.83         2.29 o
   9   2   2       1698.58       1723.91        19.30 o
  10   2   2       1028.40       1025.46        12.33 o
  11   2   2         24.64         26.45         2.04 o
  12   2   2         86.89         83.42         3.05 o
  13   2   2        560.65        556.05        13.29 o
   1   3   2       4834.33       4194.21        61.58 o
   2   3   2          6.95          9.31         0.82 o
   3   3   2      19195.01      18550.19       337.41 o
   4   3   2         61.69         67.93         3.29 o
   5   3   2       4047.88       4314.01        86.00 o
   6   3   2          4.17          5.80         1.36 o
   7   3   2         43.54         54.71         1.98 o
   8   3   2         20.41         50.73         2.03 o
   9   3   2       3475.51       3508.95        41.47 o
  10   3   2        103.88        126.67         3.80 o
  11   3   2         53.79         59.08         2.55 o
  12   3   2        417.05        402.56         7.59 o
  13   3   2        136.23        157.89         8.83 o
   0   4   2      12499.67      11581.60       240.15 o
   1   4   2       8810.06       8254.83       114.69 o
   2   4   2        629.86        648.59         9.76 o
   3   4   2      21755.69      21145.44       379.15 o
   4   4   2       3961.62       3838.99        76.66 o
   5   4   2        231.93        241.97         8.77 o
   6   4   2        339.46        339.59         4.81 o
   7   4   2       1100.07       1018.86        10.28 o
   8   4   2        437.19        434.97         6.35 o
   9   4   2        575.89        585.95         8.32 o
  10   4   2          2.45          4.71         1.75 o
  11   4   2          4.92          4.59         1.59 o
  12   4   2          3.61          6.10         1.86 o
   1   5   2        543.66        528.12         9.16 o
   2   5   2         77.05         73.71         2.58 o
   3   5   2        865.14        892.78        21.67 o
   4   5   2      10908.67      10834.80       211.00 o
   5   5   2        400.68        419.37         9.02 o
   6   5   2        778.97        766.20        10.05 o
   7   5   2        786.00        795.36        10.03 o
   8   5   2       2954.85       2925.57        34.98 o
   9   5   2        366.73        424.15         7.02 o
  10   5   2         61.43         67.94         3.11 o
  11   5   2          6.42         15.09         1.55 o
  12   5   2         57.70         42.95         2.89 o
   0   6   2       1756.73       1900.51        49.21 o
   1   6   2         25.42          9.74         1.43 o
   2   6   2          4.02          2.67         1.77 o
   3   6   2         20.18         48.81         3.68 o
   4   6   2        129.36        112.30         4.24 o
   5   6   2       4305.07       4278.03        50.39 o
   6   6   2        467.90        407.26         6.56 o
   7   6   2       2701.35       2624.09        30.86 o
   8   6   2        612.62        583.83         8.76 o
   9   6   2         99.27         73.98         3.08 o
  10   6   2        205.64        234.83         4.72 o
  11   6   2        236.61        262.61         5.38 o
  12   6   2          8.18          5.88         1.88 o
   1   7   2         70.23         66.08         3.64 o
   2   7   2        152.07        177.12         5.63 o
   3   7   2        162.75        227.11         5.02 o
   4   7   2         22.30         26.11         2.00 o
   5   7   2         45.34         83.66         2.74 o
   6   7   2          0.15          6.66         1.62 o
   7   7   2       2217.15       2414.39        32.57 o
   8   7   2        127.59         96.34         3.30 o
   9   7   2         60.41         45.39         2.42 o
  10   7   2         22.67         16.33         1.83 o
  11   7   2          0.61          1.56         1.35 o
   0   8   2        663.72        672.36        13.85 o
   1   8   2        832.07        818.75        13.49 o
   2   8   2        239.01        212.78         4.80 o
   3   8   2       1822.81       1874.12        26.37 o
   4   8   2         62.01         48.27         3.02 o
   5   8   2         21.99         34.94         2.84 o
   6   8   2         12.75         21.34         3.95 o
   7   8   2        405.04        402.30         8.26 o
   8   8   2         22.87         24.59         2.35 o
   9   8   2        247.72        270.15         6.07 o
  10   8   2          2.16          1.37         1.86 o
   1   9   2        272.37        241.69         6.77 o
   2   9   2          1.15         -0.84         1.77 o
   3   9   2         50.83         65.00         3.77 o
   4   9   2       1256.91       1255.36        20.81 o
   5   9   2          7.55          4.09         2.04 o
   6   9   2        164.99        164.97         4.82 o
   7   9   2         12.06         24.16         2.48 o
   8   9   2        190.75        210.00         5.29 o
   9   9   2        205.31        191.79         5.11 o
  10   9   2        188.18        191.23        10.30 o
   0  10   2        202.54        199.98        13.50 o
   1  10   2       3505.89       3458.22        57.23 o
   2  10   2         49.34         59.60         3.84 o
   3  10   2       1880.34       1857.05        40.25 o
   4  10   2          0.17          1.29         1.99 o
   5  10   2         26.69         16.08         2.22 o
   6  10   2         96.67         90.65         3.80 o
   7  10   2        199.95        218.60         5.12 o
   8  10   2        117.56        153.83         4.04 o
   9  10   2        393.94        369.22        17.65 o
   1  11   2        105.70         96.62         5.11 o
   2  11   2        124.28        144.08         5.29 o
   3  11   2         84.96        102.64         4.60 o
   4  11   2         26.18         28.91         2.30 o
   5  11   2          1.66         -0.15         1.71 o
   6  11   2         14.05         10.92         2.44 o
   7  11   2          1.22         -1.27         1.27 o
   0  12   2       1783.61       1889.19        60.31 o
   1  12   2         72.25         79.66         4.60 o
   2  12   2          3.80         -0.23         2.07 o
   3  12   2        163.88        172.20         5.64 o
   4  12   2        399.70        353.20         6.03 o
   5  12   2          0.23          1.55         1.36 o
   1  13   2        755.22        761.18        13.52 o
   2  13   2          0.07         -0.10         1.41 o
   3  13   2          3.97          5.88         2.94 o
   1   1   3        148.40        131.64         2.33 o
   2   1   3       4895.32       4452.91        69.40 o
   3   1   3      19642.66      18230.14       267.19 o
   4   1   3       4911.74       4698.20        79.78 o
   5   1   3       2717.03       2757.22        55.21 o
   6   1   3         25.26         28.22         2.94 o
   7   1   3          0.12          1.56         1.43 o
   8   1   3        454.89        437.07         5.14 o
   9   1   3        258.62        273.80         4.30 o
  10   1   3       2067.13       2102.37        22.28 o
  11   1   3        207.73        228.49         4.50 o
  12   1   3        274.11        260.09         4.74 o
  13   1   3         36.43         54.63         3.34 o
   0   2   3      66220.35      58698.41      1159.39 o
   1   2   3       5405.71       5102.22        74.71 o
   2   2   3      36629.11      34231.45       502.56 o
   3   2   3      11339.76      10893.51       201.96 o
   4   2   3       2135.57       2367.53        65.35 o
   5   2   3        255.73        254.41         5.89 o
   6   2   3       5805.18       6037.20       108.60 o
   7   2   3         15.93         15.26         1.29 o
   8   2   3       1540.53       1472.42        15.37 o
   9   2   3        115.40        137.43         3.83 o
  10   2   3         62.65         56.65         2.47 o
  11   2   3         78.44         87.24         2.99 o
  12   2   3        464.60        512.19        10.14 o
  13   2   3        136.18        137.90         4.46 o
   1   3   3       3058.72       2816.14        39.51 o
   2   3   3       2063.50       2047.02        32.56 o
   3   3   3        985.04        959.67        16.98 o
   4   3   3       4592.09       4246.25        76.83 o
   5   3   3        941.27       1096.45        23.27 o
   6   3   3        144.31        144.71         4.27 o
   7   3   3       3419.26       3418.88        36.69 o
   8   3   3        256.42        247.28         4.37 o
   9   3   3       2772.81       2859.59        32.53 o
  10   3   3       2026.01       2105.90        24.63 o
  11   3   3        123.32        131.41         3.40 o
  12   3   3          1.17         -0.21         1.51 o
  13   3   3        146.11        126.81         4.76 o
   0   4   3       1280.79       1121.83        22.89 o
   1   4   3       1475.71       1648.81        24.72 o
   2   4   3       2598.80       2470.76        36.76 o
   3   4   3       3235.02       3391.79        82.23 o
   4   4   3       2430.67       2515.57        50.75 o
   5   4   3        423.71        402.71        10.83 o
   6   4   3          4.42          2.90         1.73 o
   7   4   3        432.95        369.39         5.13 o
   8   4   3        451.85        415.22         6.96 o
   9   4   3         80.49        100.84         3.16 o
  10   4   3         15.86         19.94         1.93 o
  11   4   3        124.78        135.77         3.60 o
  12   4   3         87.11         96.69         3.36 o
   1   5   3        745.21        710.55        11.56 o
   2   5   3       5364.04       5368.33        88.87 o
   3   5   3       1482.07       1654.11        43.84 o
   4   5   3       1882.31       1977.09        45.39 o
   5   5   3       5365.32       5417.51        88.23 o
   6   5   3        826.17        773.38        10.05 o
   7   5   3        302.79        242.41         4.21 o
   8   5   3        147.08        150.36         4.38 o
   9   5   3          2.15          1.28         1.69 o
  10   5   3        320.39        370.82         6.31 o
  11   5   3          2.56          5.05         1.65 o
  12   5   3        198.17        172.63         3.89 o
   0   6   3       3759.54       4091.27       103.53 o
   1   6   3          9.67          8.78         1.51 o
   2   6   3       2666.40       2855.60        56.52 o
   3   6   3         82.16        128.90        20.33 o
   4   6   3          0.04          2.56         1.52 o
   5   6   3          8.60          7.09         1.33 o
   6   6   3       1652.01       1529.85        18.18 o
   7   6   3         29.01         40.11         2.26 o
   8   6   3        627.35        537.67         8.22 o
   9   6   3         48.22         44.88         2.45 o
  10   6   3         89.87        100.56         3.66 o
  11   6   3         11.98          7.13         1.49 o
  12   6   3        110.93        146.65        19.12 o
   1   7   3          3.42          7.78         1.51 o
   2   7   3       3219.52       3090.02        81.25 o
   3   7   3        522.54        539.26         8.41 o
   4   7   3        404.37        405.05         7.05 o
   5   7   3        736.95        753.41        10.44 o
   6   7   3       2732.59       2734.68        34.19 o
   7   7   3        533.09        557.81         9.03 o
   8   7   3          4.08          2.90         1.64 o
   9   7   3         87.58         89.46         3.19 o
  10   7   3        315.93        296.70         6.06 o
  11   7   3          9.04         12.11         1.52 o
   0   8   3       3189.89       3056.97        53.48 o
   1   8   3        175.86        192.63         5.05 o
   2   8   3        331.76        311.04         6.78 o
   3   8   3        156.19        145.91         4.59 o
   4   8   3        446.02        426.94         8.62 o
   5   8   3       1392.80       1354.00        21.47 o
   6   8   3         64.85         80.68         3.46 o
   7   8   3       1021.84        933.02        15.01 o
   8   8   3         30.38         18.33         1.99 o
   9   8   3        162.84        192.11         4.42 o
  10   8   3          0.76          0.34         1.75 o
   1   9   3        879.41        906.68        15.00 o
   2   9   3         89.84         71.26         4.15 o
   3   9   3        560.28        541.37        10.70 o
   4   9   3        134.35        125.06         7.22 o
   5   9   3        633.24        685.56        11.51 o
   6   9   3       1710.35       1745.01        24.99 o
   7   9   3        109.01        104.47         4.81 o
   8   9   3       1853.29       1821.44        27.39 o
   9   9   3        903.56        881.28        15.38 o
  10   9   3        439.64        378.04        17.65 o
   0  10   3          0.57          0.49         3.40 o
   1  10   3        320.11        325.12        11.33 o
   2  10   3        803.49        866.68        16.83 o
   3  10   3        381.67        376.19         8.30 o
   4  10   3        206.36        198.05         4.99 o
   5  10   3          9.53         16.18         2.22 o
   6  10   3        187.26        198.18         5.05 o
   7  10   3         25.08         26.00         2.78 o
   8  10   3       1671.48       1610.79        26.12 o
   1  11   3         24.40         27.21         3.29 o
   2  11   3        488.72        523.41        12.23 o
   3  11   3        134.13        144.64         5.18 o
   4  11   3        416.98        423.36         7.45 o
   5  11   3          2.92          2.60         1.78 o
   6  11   3         18.86         19.91         1.93 o
   7  11   3         65.40         49.58         2.80 o
   0  12   3        138.44        166.33         7.33 o
   1  12   3         96.89        110.26         4.84 o
   2  12   3         23.54         26.92         2.75 o
   3  12   3         78.71         90.88         3.42 o
   4  12   3        239.33        263.76         5.05 o
   5  12   3        111.27         98.81         3.14 o
   1  13   3          3.43          5.48         1.77 o
   2  13   3         25.70         30.64         1.95 o
   3  13   3         98.33        100.03         7.35 o
   0   0   4      34334.12      27974.94       889.32 o
   1   0   4       2205.38       1927.51        63.45 o
   2   0   4        485.72        392.55        10.61 o
   3   0   4        630.65        545.82        11.28 o
   4   0   4       1614.61       1414.08        51.20 o
   5   0   4        375.75        354.32        13.97 o
   6   0   4       2290.27       2411.55       125.03 o
   7   0   4        287.76        275.51         7.73 o
   8   0   4        104.77        115.19         3.33 o
   9   0   4        112.80        107.40         3.53 o
  10   0   4        197.76        187.18         5.63 o
  11   0   4       1824.72       1901.68        31.57 o
  12   0   4        770.30        755.21        13.80 o
  13   0   4        323.71        306.21         8.49 o
   1   1   4        259.26        207.47         3.43 o
   2   1   4       5293.34       4921.37        76.68 o
   3   1   4          6.72          3.66         0.76 o
   4   1   4         14.32         11.98         1.36 o
   5   1   4        908.03        873.51        18.38 o
   6   1   4        787.42        757.45        18.93 o
   7   1   4       1065.43       1254.34        20.00 o
   8   1   4       1432.68       1376.46        13.73 o
   9   1   4        511.25        532.46         6.89 o
  10   1   4       3086.02       3233.87        34.57 o
  11   1   4       4603.94       4761.38        53.05 o
  12   1   4        164.08        166.94         4.17 o
  13   1   4       2635.55       2464.39        37.83 o
   0   2   4       2889.94       2728.44        54.04 o
   1   2   4     116025.75     100404.91      1395.57 o
   2   2   4       4732.85       4523.91        80.17 o
   3   2   4       4171.56       3877.85        60.95 o
   4   2   4         31.93         37.63         1.77 o
   5   2   4         52.63         64.06         3.12 o
   6   2   4        258.41        259.73         6.90 o
   7   2   4       1884.18       1813.71        19.99 o
   8   2   4          5.61          8.45         1.59 o
   9   2   4       1437.31       1485.72        16.88 o
  10   2   4         98.22        101.65         3.09 o
  11   2   4       1243.97       1295.06        14.99 o
  12   2   4         57.51         65.44         3.89 o
  13   2   4        193.36        206.72         6.81 o
   1   3   4       1897.13       1751.79        26.19 o
   2   3   4       5240.09       5082.27        85.03 o
   3   3   4        607.59        583.15        10.64 o
   4   3   4        397.11        455.41         9.54 o
   5   3   4       1682.98       1884.30        35.11 o
   6   3   4       1000.15        912.60        19.85 o
   7   3   4        684.69        720.49         8.82 o
   8   3   4         23.45         29.90         1.77 o
   9   3   4       1891.32       2017.20        23.48 o
  10   3   4        131.33        146.55         3.72 o
  11   3   4        241.39        237.00         4.43 o
  12   3   4        123.71        122.06         3.85 o
  13   3   4          0.38          2.10         2.14 o
   0   4   4       7539.74       7096.08       205.31 o
   1   4   4        425.88        392.75         7.22 o
   2   4   4       4957.75       4721.22        73.67 o
   3   4   4      10118.35      10598.00       190.57 o
   4   4   4       3846.68       3877.76        77.44 o
   5   4   4          7.38          6.62         2.21 o
   6   4   4          0.03          0.59         0.93 o
   7   4   4        476.20        504.67         6.61 o
   8   4   4        728.32        741.26         9.47 o
   9   4   4        818.20        873.17        10.87 o
  10   4   4        252.16        282.15         5.32 o
  11   4   4         34.55         22.59         1.96 o
  12   4   4         43.27         29.30         2.14 o
   1   5   4        849.47        943.84        16.89 o
   2   5   4        107.03        113.83         3.23 o
   3   5   4       5570.77       6051.27       153.90 o
   4   5   4        225.08        242.11         7.70 o
   5   5   4        586.74        646.72         9.98 o
   6   5   4       1326.15       1341.31        15.60 o
   7   5   4        509.45        500.86         6.90 o
   8   5   4          0.12          1.17         1.71 o
   9   5   4        126.20        127.29         3.78 o
  10   5   4        136.56        130.86         3.55 o
  11   5   4        892.51        810.48        11.57 o
  12   5   4        112.44        107.63         3.33 o
   0   6   4        791.14        834.26        22.61 o
   1   6   4       2592.05       2728.27        60.64 o
   2   6   4        173.88        200.49         7.33 o
   3   6   4         45.99         84.77         8.83 o
   4   6   4       1014.45       1028.76        16.50 o
   5   6   4        150.66        184.71         3.70 o
   6   6   4         14.70         19.52         1.57 o
   7   6   4        205.95        179.28         4.76 o
   8   6   4          6.78         12.61         2.08 o
   9   6   4       1076.60        992.60        13.28 o
  10   6   4         49.03         44.39         2.38 o
  11   6   4          3.22          4.08         1.39 o
  12   6   4         32.04         38.30         4.16 o
   1   7   4         73.56         83.35         3.26 o
   2   7   4        249.46        262.58         6.95 o
   3   7   4        106.06         97.43         3.00 o
   4   7   4       2193.10       2083.12        27.56 o
   5   7   4          2.22          3.86         1.46 o
   6   7   4          0.11          0.94         1.68 o
   7   7   4        141.53        122.24         3.81 o
   8   7   4        355.60        312.32         5.75 o
   9   7   4          1.26         -1.27         1.41 o
  10   7   4         25.21         19.92         1.90 o
  11   7   4        175.56        151.64         3.71 o
   0   8   4        962.36       1063.33        22.95 o
   1   8   4       1530.45       1460.97        21.04 o
   2   8   4         11.81         14.37         2.11 o
   3   8   4       5690.16       5616.48        79.88 o
   4   8   4        727.62        715.50        11.47 o
   5   8   4       5855.38       5696.00        74.95 o
   6   8   4       2126.41       2139.17        27.97 o
   7   8   4         50.35         49.17         2.62 o
   8   8   4         61.99         55.94         2.76 o
   9   8   4        685.45        623.12         9.73 o
  10   8   4         67.65         58.24         2.58 o
   1   9   4          0.75         -0.24         1.60 o
   2   9   4         17.25         13.90         2.22 o
   3   9   4       1197.32       1150.85        19.11 o
   4   9   4       1125.10       1183.67        21.57 o
   5   9   4       1287.69       1371.19        21.89 o
   6   9   4         32.62         32.60         2.73 o
   7   9   4        994.98       1054.81        15.84 o
   8   9   4         40.29         46.20         2.96 o
   9   9   4       2621.40       2608.99        41.23 o
  10   9   4          0.62          5.88         2.08 o
   0  10   4        106.08        112.81        12.72 o
   1  10   4        419.06        396.70         8.79 o
   2  10   4        622.22        654.21        13.54 o
   3  10   4       1045.73       1070.82        18.31 o
   4  10   4        202.37        209.70         5.30 o
   5  10   4         28.90         25.79         2.42 o
   6  10   4         25.15         25.96         2.35 o
   7  10   4         12.88          8.77         1.62 o
   8  10   4         35.63         50.00         2.82 o
   1  11   4          1.95          5.64         2.40 o
   2  11   4         26.32         36.26         3.39 o
   3  11   4       1533.95       1598.09        23.39 o
   4  11   4        150.78        172.95         4.46 o
   5  11   4          5.35          5.60         2.04 o
   6  11   4         12.48         15.10         1.62 o
   7  11   4          5.06          5.88         1.64 o
   0  12   4        142.94        150.64        10.89 o
   1  12   4        416.72        410.56         8.50 o
   2  12   4        237.06        282.35         6.39 o
   3  12   4        392.92        382.66         6.97 o
   4  12   4          6.73          5.33         1.56 o
   5  12   4         18.84         13.58         1.56 o
   1  13   4        235.68        240.79         5.29 o
   2  13   4          1.11          5.76         1.92 o
   1   1   5       1994.79       1926.01        28.54 o
   2   1   5       6820.95       6205.54        87.00 o
   3   1   5          0.69          4.63         1.99 o
   4   1   5      10968.89      10657.41       177.11 o
   5   1   5        420.93        444.03        10.09 o
   6   1   5        169.60        177.43         6.04 o
   7   1   5        224.55        240.54         4.93 o
   8   1   5         83.16         79.18         2.06 o
   9   1   5       1482.01       1500.72        16.30 o
  10   1   5        730.33        750.33         9.05 o
  11   1   5         36.59         50.99         2.62 o
  12   1   5        325.26        357.40         7.72 o
  13   1   5         27.41         42.38         3.77 o
   0   2   5       2732.80       2753.48       129.24 o
   1   2   5      11596.06      10868.70       159.40 o
   2   2   5     106142.39      95274.31      1484.62 o
   3   2   5       8283.30       7959.03       123.85 o
   4   2   5        857.46        978.05        16.12 o
   5   2   5        436.25        421.33         9.72 o
   6   2   5      10969.58      11432.61       231.66 o
   7   2   5          0.58          2.56         1.01 o
   8   2   5       1253.83       1214.91        13.84 o
   9   2   5         42.11         34.87         1.98 o
  10   2   5          7.79         14.16         1.71 o
  11   2   5        261.85        273.26         5.98 o
  12   2   5         36.46         35.80         2.50 o
  13   2   5        464.53        449.57         9.36 o
   1   3   5       3203.64       3069.58        45.14 o
   2   3   5       8082.19       7514.78       117.23 o
   3   3   5       2807.36       2703.25        45.81 o
   4   3   5       3265.25       3214.81        59.97 o
   5   3   5         44.93         50.08         2.87 o
   6   3   5       1192.16       1086.09        20.16 o
   7   3   5        109.72        130.02         2.78 o
   8   3   5       1066.99       1035.75        12.15 o
   9   3   5        266.93        302.60         5.23 o
  10   3   5       1182.06       1234.71        15.20 o
  11   3   5         18.58         20.79         1.68 o
  12   3   5         87.72        106.28         3.63 o
  13   3   5         50.10         47.76         3.62 o
   0   4   5       9331.70       9485.16       207.83 o
   1   4   5         56.99         68.84         2.00 o
   2   4   5       1089.93       1002.99        18.80 o
   3   4   5        850.19        787.45        18.20 o
   4   4   5       2226.73       2494.52        56.23 o
   5   4   5       1424.54       1506.30        34.92 o
   6   4   5       1079.12       1140.09        12.89 o
   7   4   5        110.05        106.13         2.62 o
   8   4   5        274.97        248.95         4.50 o
   9   4   5          2.87          2.72         1.49 o
  10   4   5         16.47         25.36         1.83 o
  11   4   5        307.45        314.14         5.96 o
  12   4   5         97.92        104.95         3.98 o
   1   5   5         58.69         58.90         2.42 o
   2   5   5       3632.71       3832.88        69.11 o
   3   5   5      13200.70      14187.00       278.77 o
   4   5   5       2216.33       2034.40        53.09 o
   5   5   5        566.61        541.13         9.40 o
   6   5   5       1209.50       1149.35        12.98 o
   7   5   5        701.22        657.73         8.52 o
   8   5   5       1181.24       1236.06        16.94 o
   9   5   5         41.84         43.62         2.54 o
  10   5   5          2.84          1.29         1.55 o
  11   5   5         22.63         15.72         1.83 o
  12   5   5         75.21         67.01         2.87 o
   0   6   5        335.63        328.78        12.97 o
   1   6   5         67.01         53.17         2.97 o
   2   6   5       5234.25       5529.49       122.74 o
   3   6   5        114.46         94.51         5.34 o
   4   6   5        669.26        605.77        16.30 o
   5   6   5        178.38        215.06         3.91 o
   6   6   5        327.09        302.74         4.89 o
   7   6   5        889.35        818.28        11.05 o
   8   6   5       1902.60       1700.08        22.60 o
   9   6   5          6.44          7.31         1.75 o
  10   6   5        112.95        114.28         3.30 o
  11   6   5         19.77         20.89         1.90 o
  12   6   5          0.68          0.00         3.68 o
   1   7   5         16.31         26.84         1.93 o
   2   7   5        370.78        378.85         6.94 o
   3   7   5         71.02         72.84         3.55 o
   4   7   5          0.17          3.73         1.47 o
   5   7   5        349.20        379.69         5.93 o
   6   7   5          0.08          3.57         1.73 o
   7   7   5        278.89        230.41         4.87 o
   8   7   5         74.20        101.87         3.34 o
   9   7   5         21.31         21.47         1.88 o
  10   7   5         49.16         62.55         2.71 o
  11   7   5          1.07          0.74         1.43 o
   0   8   5        363.16        436.23         9.91 o
   1   8   5        872.27        843.63        12.92 o
   2   8   5        395.16        357.08         8.03 o
   3   8   5       1343.47       1350.64        21.01 o
   4   8   5       1687.85       1617.27        22.99 o
   5   8   5        122.90        141.45         4.19 o
   6   8   5        353.10        364.40         7.70 o
   7   8   5       2067.21       1937.14        25.64 o
   8   8   5          0.13         -0.37         1.56 o
   9   8   5          4.91          6.92         1.74 o
  10   8   5         34.93         33.60         2.07 o
   1   9   5        545.43        532.58        11.20 o
   2   9   5       1532.11       1453.86        25.42 o
   3   9   5        339.78        393.62        12.31 o
   4   9   5        753.00        758.77        13.49 o
   5   9   5         73.08         90.15         3.89 o
   6   9   5        449.54        445.16         7.76 o
   7   9   5        201.18        224.44         4.96 o
   8   9   5       2064.75       1988.09        25.70 o
   9   9   5        246.78        252.56         6.72 o
   0  10   5        528.30        555.48        15.55 o
   1  10   5         47.39         48.98         3.48 o
   2  10   5        269.74        249.76         7.24 o
   3  10   5         61.70         63.63         7.69 o
   4  10   5          4.41          0.67         1.93 o
   5  10   5          0.09          1.07         2.11 o
   6  10   5         43.43         47.80         2.73 o
   7  10   5          0.12          4.10         1.77 o
   8  10   5         20.76         19.34         1.95 o
   1  11   5       1125.21       1048.23        17.91 o
   2  11   5          0.04         -2.39         2.45 o
   3  11   5          1.81          9.07         2.40 o
   4  11   5        202.53        190.26         4.80 o
   5  11   5        119.65        103.22         3.71 o
   6  11   5          0.20          2.55         1.54 o
   7  11   5         33.40         43.07         2.40 o
   0  12   5        296.44        296.88        16.58 o
   1  12   5         31.61         30.76         2.76 o
   2  12   5        327.50        356.93         7.46 o
   3  12   5        912.20        922.95        14.36 o
   4  12   5          2.84          3.81         1.45 o
   5  12   5         89.69         68.71         3.34 o
   1  13   5        640.58        620.43        10.48 o
   2  13   5        369.47        356.76         8.09 o
   0   0   6       4674.56       4199.65       133.14 o
   1   0   6      23554.86      21374.32       723.72 o
   2   0   6       1655.33       1626.58        36.40 o
   3   0   6      34397.97      31813.78       703.86 o
   4   0   6        796.81        754.10        20.94 o
   5   0   6      15304.49      15953.78       500.31 o
   6   0   6        567.21        650.36        23.39 o
   7   0   6        266.82        291.93         8.60 o
   8   0   6         87.78        101.67         3.09 o
   9   0   6       1719.96       1785.58        24.76 o
  10   0   6       2751.95       2710.22        43.92 o
  11   0   6         42.50         52.57         5.04 o
  12   0   6        607.81        633.18        17.41 o
  13   0   6         26.86         39.45         3.03 o
   1   1   6       2463.29       2194.39        32.57 o
   2   1   6        125.47        120.63         3.20 o
   3   1   6       3149.92       2899.85        42.92 o
   4   1   6        784.32        785.65        13.97 o
   5   1   6        653.86        665.04        16.34 o
   6   1   6        278.44        308.98        11.04 o
   7   1   6       1052.97       1050.13        17.94 o
   8   1   6         92.30         87.34         2.23 o
   9   1   6         21.26         22.56         1.65 o
  10   1   6        888.13        905.35        10.68 o
  11   1   6        402.87        426.72         6.89 o
  12   1   6          0.15          1.47         1.72 o
  13   1   6        283.73        265.05         5.15 o
   0   2   6        168.52        151.02         4.36 o
   1   2   6        679.14        674.87        10.85 o
   2   2   6       5624.85       5050.51        78.69 o
   3   2   6       4382.53       4233.95        66.15 o
   4   2   6         41.59         69.64         2.36 o
   5   2   6         26.30         34.09         2.63 o
   6   2   6        158.93        156.44         7.85 o
   7   2   6         83.62         91.01         2.26 o
   8   2   6       1252.29       1314.66        14.78 o
   9   2   6        931.21        927.62        11.31 o
  10   2   6        274.34        281.32         4.85 o
  11   2   6         13.22         15.85         1.81 o
  12   2   6        122.14        157.96         4.10 o
  13   2   6          9.28         14.24         1.93 o
   1   3   6        284.15        287.87         4.84 o
   2   3   6        714.47        622.63        11.09 o
   3   3   6       2335.30       2526.99        42.95 o
   4   3   6        989.90        945.64        18.30 o
   5   3   6       4660.04       4907.10        97.70 o
   6   3   6       1284.10       1320.34        24.08 o
   7   3   6       2686.58       2620.21        27.90 o
   8   3   6         49.12         59.78         2.19 o
   9   3   6        543.38        551.92         7.52 o
  10   3   6        493.11        526.75         7.56 o
  11   3   6        180.95        187.16         3.91 o
  12   3   6        417.47        434.78         8.79 o
  13   3   6         10.74         15.81         3.68 o
   0   4   6        787.92        842.20        24.42 o
   1   4   6       5316.69       4963.91        79.37 o
   2   4   6         21.44         21.96         4.37 o
   3   4   6         20.23         45.83         2.84 o
   4   4   6        275.07        273.91         8.09 o
   5   4   6       4911.07       4569.68       101.81 o
   6   4   6        146.22        160.83         3.18 o
   7   4   6       1102.02       1099.61        12.48 o
   8   4   6         95.55        105.13         3.36 o
   9   4   6        548.14        561.51         7.65 o
  10   4   6        118.57        122.42         3.41 o
  11   4   6        195.68        211.22         4.39 o
  12   4   6          8.67         13.97         2.43 o
   1   5   6        330.07        306.08         6.50 o
   2   5   6        395.37        378.48         9.21 o
   3   5   6         72.60         75.30         3.39 o
   4   5   6       1107.28       1001.74        27.73 o
   5   5   6        287.30        289.00         5.40 o
   6   5   6        997.15        981.67        10.86 o
   7   5   6        189.86        172.03         3.32 o
   8   5   6         26.35         40.76         2.42 o
   9   5   6        113.36        126.52         3.55 o
  10   5   6         94.67        101.94         3.28 o
  11   5   6        147.34        115.96         3.56 o
  12   5   6          7.48          9.05         1.64 o
   0   6   6        200.13        275.81        11.44 o
   1   6   6       1347.78       1302.88        27.08 o
   2   6   6        559.02        623.25        15.99 o
   3   6   6         99.51        126.21        10.12 o
   4   6   6       1477.33       1383.93        24.12 o
   5   6   6       3698.04       3595.93        42.09 o
   6   6   6          5.24          9.72         1.41 o
   7   6   6       3087.27       3057.68        34.08 o
   8   6   6         48.85         52.03         2.71 o
   9   6   6         60.25         44.09         2.38 o
  10   6   6        501.12        484.04         7.92 o
  11   6   6        114.05        120.86         3.27 o
  12   6   6        183.37        173.69         7.28 o
   1   7   6        914.68        879.85        14.96 o
   2   7   6        684.01        697.63        11.01 o
   3   7   6        147.61        143.90         3.76 o
   4   7   6         19.14         34.27         2.09 o
   5   7   6       1450.50       1518.86        18.22 o
   6   7   6       4818.35       4930.17        60.41 o
   7   7   6        606.40        517.59         8.62 o
   8   7   6        468.53        458.21        10.01 o
   9   7   6        101.55        112.86         3.30 o
  10   7   6         42.09         38.02         2.38 o
  11   7   6        312.47        342.08         6.39 o
   0   8   6        482.73        439.72        10.07 o
   1   8   6       1361.18       1277.41        18.49 o
   2   8   6         86.16         70.59         3.14 o
   3   8   6        519.96        535.53         9.30 o
   4   8   6          7.08         20.94         2.19 o
   5   8   6         35.68         47.01         3.81 o
   6   8   6        886.63        960.81        14.89 o
   7   8   6         22.05         25.92         2.18 o
   8   8   6        132.40        174.33         4.00 o
   9   8   6         10.24          5.99         1.72 o
  10   8   6         20.94         26.00         1.83 o
   1   9   6        330.94        333.60         7.28 o
   2   9   6        481.38        489.29        12.17 o
   3   9   6        774.93        766.86        16.72 o
   4   9   6       3868.63       3864.05        52.52 o
   5   9   6        137.12        124.11         3.87 o
   6   9   6        157.02        153.98         4.40 o
   7   9   6        572.64        586.13         9.20 o
   8   9   6        360.41        407.21         7.45 o
   9   9   6         21.62         31.24         2.14 o
   0  10   6         95.98         83.29         5.94 o
   1  10   6       1693.90       1695.03        35.37 o
   2  10   6        860.00        933.92        16.21 o
   3  10   6        942.68        956.70        20.40 o
   4  10   6         31.60         51.22         3.06 o
   5  10   6        240.13        245.18         5.86 o
   6  10   6          0.06          1.71         1.85 o
   7  10   6        162.50        175.10         4.34 o
   8  10   6         95.34         93.55         4.74 o
   1  11   6        314.54        333.71         7.81 o
   2  11   6        118.23        112.26         4.69 o
   3  11   6        144.40        147.50         5.18 o
   4  11   6         21.85         21.31         2.22 o
   5  11   6         46.18         47.83         2.78 o
   6  11   6          2.38          0.10         1.54 o
   7  11   6        123.49        123.11         3.84 o
   0  12   6       3228.71       3047.58        91.12 o
   1  12   6         47.03         43.97         2.87 o
   2  12   6        172.93        171.39         5.02 o
   3  12   6         31.42         24.13         2.01 o
   4  12   6        290.19        263.27         5.68 o
   5  12   6         11.63         13.21         1.97 o
   1  13   6        515.84        514.30         9.59 o
   2  13   6          5.96          4.85         1.73 o
   1   1   7       1484.03       1337.45        22.80 o
   2   1   7       9447.13       8997.40       140.30 o
   3   1   7      31120.16      28054.24       410.65 o
   4   1   7       2453.63       2329.50        39.53 o
   5   1   7       5465.39       5160.70       117.84 o
   6   1   7       1414.93       1582.83        45.22 o
   7   1   7       1858.22       1912.96        25.76 o
   8   1   7          8.26          5.28         1.23 o
   9   1   7        280.17        265.55         4.30 o
  10   1   7        187.21        184.26         3.84 o
  11   1   7       3417.32       3458.93        41.12 o
  12   1   7        126.70        127.05         3.96 o
  13   1   7          6.54          2.83         1.49 o
   0   2   7       4038.63       3627.09        80.90 o
   1   2   7       6339.07       5739.46        89.42 o
   2   2   7        357.73        331.01         5.44 o
   3   2   7       3231.50       3085.38        49.62 o
   4   2   7        834.28        901.45        14.94 o
   5   2   7       4632.23       4542.04        90.33 o
   6   2   7       1443.03       1538.59        68.31 o
   7   2   7       1135.79       1044.18        11.86 o
   8   2   7        146.89        144.99         3.02 o
   9   2   7        143.25        152.46         3.35 o
  10   2   7         58.55         79.75         2.78 o
  11   2   7          1.85          0.69         1.60 o
  12   2   7          0.35         -0.92         1.56 o
  13   2   7        554.16        548.34        13.00 o
   1   3   7       3352.08       3279.02        58.66 o
   2   3   7        269.84        300.08         8.06 o
   3   3   7       8419.53       8563.34       142.43 o
   4   3   7       1850.10       1874.89        34.81 o
   5   3   7       2794.75       3085.75        62.19 o
   6   3   7          2.02          2.83         1.49 o
   7   3   7        356.35        358.76         4.99 o
   8   3   7         72.21         81.29         2.62 o
   9   3   7         38.08         41.36         2.04 o
  10   3   7         25.82         39.21         2.06 o
  11   3   7         13.35         11.35         1.73 o
  12   3   7          0.27         -0.79         2.08 o
  13   3   7        129.94        125.31         7.35 o
   0   4   7       9211.42       9281.79       202.86 o
   1   4   7        185.68        235.62         7.89 o
   2   4   7       5419.18       5871.24       106.05 o
   3   4   7       5462.94       5707.70       115.01 o
   4   4   7       1985.21       2002.73        45.57 o
   5   4   7       1149.64       1273.22        27.06 o
   6   4   7         41.42         35.51         1.72 o
   7   4   7       1291.29       1212.83        13.90 o
   8   4   7       1013.80       1065.90        13.24 o
   9   4   7        883.47        927.56        11.36 o
  10   4   7          1.38          1.35         1.50 o
  11   4   7        260.32        282.84         5.14 o
  12   4   7         22.13         31.22         2.45 o
   1   5   7       4080.85       4468.76        80.51 o
   2   5   7          2.18         -1.47         1.47 o
   3   5   7        605.07        666.42        16.72 o
   4   5   7        165.70        212.95        12.40 o
   5   5   7       2130.58       2100.95        27.11 o
   6   5   7        134.88        106.90         2.58 o
   7   5   7        448.14        443.75         5.72 o
   8   5   7       1899.93       2080.93        25.47 o
   9   5   7         19.33         15.55         1.73 o
  10   5   7          8.11         17.85         1.88 o
  11   5   7          6.89          6.45         1.57 o
  12   5   7          4.16          1.08         1.41 o
   0   6   7       1518.01       1599.22        51.42 o
   1   6   7       2052.40       2247.81        45.47 o
   2   6   7        576.84        647.52        16.72 o
   3   6   7         36.00         40.49         3.44 o
   4   6   7         72.65         80.71         4.19 o
   5   6   7       3349.35       3364.34        38.08 o
   6   6   7         46.22         47.92         2.70 o
   7   6   7         58.71         58.82         2.62 o
   8   6   7        151.99        149.77         4.11 o
   9   6   7         19.67         28.48         2.13 o
  10   6   7          2.11          3.40         1.71 o
  11   6   7         71.06         63.22         2.61 o
  12   6   7        284.60        297.48         9.84 o
   1   7   7       1334.47       1329.00        19.72 o
   2   7   7        516.09        523.14         9.24 o
   3   7   7         12.92         31.05         2.08 o
   4   7   7          5.49          9.32         1.65 o
   5   7   7        863.99        957.61        12.16 o
   6   7   7       5976.59       5939.10        67.91 o
   7   7   7        671.28        702.08        11.64 o
   8   7   7        136.14        143.63         3.88 o
   9   7   7         24.41         21.46         2.13 o
  10   7   7         26.82         23.03         1.90 o
  11   7   7         63.72         76.84         3.12 o
   0   8   7        268.77        247.92         6.82 o
   1   8   7        939.89        909.43        14.81 o
   2   8   7         11.28         26.76         2.04 o
   3   8   7       2961.67       2902.43        40.15 o
   4   8   7        327.82        280.46         6.62 o
   5   8   7        290.55        285.17         7.97 o
   6   8   7         52.71         72.27         3.75 o
   7   8   7       2504.85       2345.07        30.39 o
   8   8   7          0.01          1.77         1.51 o
   9   8   7        155.94        161.07         4.06 o
  10   8   7        249.16        266.46         6.42 o
   1   9   7        128.40        131.40         4.22 o
   2   9   7         95.55         98.51         4.63 o
   3   9   7        175.77        172.32         6.54 o
   4   9   7         40.29         42.13         3.08 o
   5   9   7       1804.50       1940.88        25.76 o
   6   9   7        263.30        250.00         6.95 o
   7   9   7        186.64        165.61         4.25 o
   8   9   7       1011.97        989.63        15.68 o
   9   9   7        424.63        438.84         7.37 o
   0  10   7        233.94        194.69         8.49 o
   1  10   7        215.52        221.78         6.31 o
   2  10   7        200.25        201.88         6.43 o
   3  10   7         69.05         82.53         4.93 o
   4  10   7        129.34        148.19         5.08 o
   5  10   7         91.75         99.40         4.51 o
   6  10   7          1.77          1.87         1.73 o
   7  10   7        650.04        648.13        10.38 o
   8  10   7        213.71        175.95         4.74 o
   1  11   7          0.03          2.70         2.40 o
   2  11   7         27.34         29.93         3.00 o
   3  11   7        552.61        508.70        10.75 o
   4  11   7         17.43         16.58         2.26 o
   5  11   7         13.21         19.49         2.01 o
   6  11   7         25.95         20.08         2.14 o
   7  11   7         15.20         13.27         1.97 o
   0  12   7        698.18        781.24        19.24 o
   1  12   7        475.39        473.09         9.29 o
   2  12   7          0.33          4.64         1.90 o
   3  12   7          8.77          6.43         1.72 o
   4  12   7          5.78          5.66         1.64 o
   5  12   7        154.16        132.67         4.74 o
   1  13   7        100.11        106.69         3.78 o
   2  13   7        100.80        104.90         4.76 o
   0   0   8     176109.22     140686.86      6720.17 o
   1   0   8       1468.76       1254.59        50.75 o
   2   0   8      61184.30      56279.77      1263.63 o
   3   0   8       2145.88       2077.85        59.66 o
   4   0   8      11995.69      12336.07       315.64 o
   5   0   8       4881.16       5220.61       165.38 o
   6   0   8        943.47       1003.35        34.32 o
   7   0   8        347.74        333.87        12.14 o
   8   0   8        383.24        309.67         5.60 o
   9   0   8        301.85        334.87         7.07 o
  10   0   8       2563.62       2605.02        51.79 o
  11   0   8       2282.31       2449.07        46.07 o
  12   0   8          3.09          2.45         2.55 o
  13   0   8        474.73        447.21        11.04 o
   1   1   8      56226.46      50890.31       917.40 o
   2   1   8       1225.21       1114.47        17.94 o
   3   1   8        204.98        221.23         4.16 o
   4   1   8      11696.44      11375.21       230.22 o
   5   1   8        167.21        169.45         5.67 o
   6   1   8        648.78        743.49        21.50 o
   7   1   8        903.46        867.05        10.97 o
   8   1   8          7.63          2.78         1.07 o
   9   1   8          7.94          8.41         1.49 o
  10   1   8         44.00         42.09         2.33 o
  11   1   8       2719.28       2814.25        35.80 o
  12   1   8        138.94        147.19         4.18 o
  13   1   8         11.35         14.15         1.97 o
   0   2   8       1271.24       1144.68        28.66 o
   1   2   8      12473.67      11512.23       204.05 o
   2   2   8       2656.19       2469.73        38.66 o
   3   2   8          3.17          5.19         1.08 o
   4   2   8        569.31        510.76         9.68 o
   5   2   8        435.34        462.63        11.73 o
   6   2   8       1123.98       1344.42        44.73 o
   7   2   8         62.01         70.11         2.33 o
   8   2   8        571.64        647.89         8.12 o
   9   2   8       1204.59       1177.74        13.73 o
  10   2   8         83.04        107.24         3.00 o
  11   2   8         58.54         52.92         2.55 o
  12   2   8        335.35        322.66         7.30 o
  13   2   8         36.93         43.10         3.40 o
   1   3   8       1218.26       1147.29        19.84 o
   2   3   8       4312.66       4086.11        64.07 o
   3   3   8       1577.05       1599.26        27.55 o
   4   3   8        378.31        323.13         7.21 o
   5   3   8        286.08        325.19        13.59 o
   6   3   8        245.96        278.04         6.91 o
   7   3   8         12.64          9.03         1.16 o
   8   3   8       3953.17       3960.80        41.47 o
   9   3   8        355.30        383.20         5.73 o
  10   3   8        178.60        173.21         3.86 o
  11   3   8        182.06        158.09         4.61 o
  12   3   8        369.18        386.12         7.59 o
  13   3   8         50.95         49.73         4.59 o
   0   4   8       1047.92       1078.05        25.11 o
   1   4   8        222.46        214.16         5.08 o
   2   4   8      14092.27      14610.40       262.11 o
   3   4   8         22.98         42.88         2.56 o
   4   4   8         47.81         51.44         3.12 o
   5   4   8         18.29          6.00         1.73 o
   6   4   8       3151.48       3266.44        34.95 o
   7   4   8        959.31        980.58        10.79 o
   8   4   8        262.21        243.93         4.45 o
   9   4   8        766.62        808.67        10.49 o
  10   4   8        149.05        157.54         4.35 o
  11   4   8          1.93          1.80         1.44 o
  12   4   8        114.18        112.85         3.87 o
   1   5   8       4373.66       4624.08        91.92 o
   2   5   8        126.24        127.77         4.60 o
   3   5   8       3516.95       3721.48        83.06 o
   4   5   8        381.14        365.95         9.58 o
   5   5   8          1.21          3.11         1.18 o
   6   5   8         66.80         54.77         2.12 o
   7   5   8          0.19          1.47         1.31 o
   8   5   8        370.33        397.92         6.57 o
   9   5   8         26.94         32.99         2.08 o
  10   5   8         13.95         23.68         2.04 o
  11   5   8          5.20          3.46         1.45 o
  12   5   8          2.85          9.05         1.64 o
   0   6   8        740.74        947.73        26.30 o
   1   6   8       2651.23       2654.50        60.27 o
   2   6   8       4289.28       4732.13       105.49 o
   3   6   8        511.51        499.71        13.38 o
   4   6   8        655.45        684.10        10.03 o
   5   6   8        893.45        950.18        11.85 o
   6   6   8         73.73         63.80         2.58 o
   7   6   8        504.19        484.65         6.67 o
   8   6   8        238.39        202.99         4.49 o
   9   6   8        142.09        144.99         4.93 o
  10   6   8        182.57        205.35         4.58 o
  11   6   8        224.19        226.48         4.91 o
  12   6   8         28.92         38.25         4.41 o
   1   7   8         36.58         34.63         1.99 o
   2   7   8        716.27        738.28        11.31 o
   3   7   8         67.59         58.17         2.66 o
   4   7   8        178.13        198.60         4.73 o
   5   7   8         12.22         10.27         1.49 o
   6   7   8        928.10        956.76        14.90 o
   7   7   8         97.59        114.51         3.82 o
   8   7   8       2149.86       2088.33        27.20 o
   9   7   8        219.54        190.16         4.32 o
  10   7   8        242.20        266.59         5.04 o
  11   7   8         33.47         20.91         1.97 o
   0   8   8        255.64        257.02         7.52 o
   1   8   8         92.72         75.87         2.89 o
   2   8   8         38.48         51.00         2.59 o
   3   8   8        325.11        379.45         7.29 o
   4   8   8        115.28        115.98         3.82 o
   5   8   8         94.18         79.84         4.32 o
   6   8   8       2853.07       3003.24        38.35 o
   7   8   8        270.26        225.17         5.42 o
   8   8   8         43.70         55.09         3.61 o
   9   8   8        216.65        225.79         5.49 o
  10   8   8         60.66         56.56         2.58 o
   1   9   8          6.47         12.11         2.40 o
   2   9   8        206.11        178.73         8.02 o
   3   9   8        953.35        932.25        22.84 o
   4   9   8        146.40        171.13         5.08 o
   5   9   8        871.54        884.92        13.04 o
   6   9   8        191.59        194.56         4.77 o
   7   9   8        293.72        327.44         5.72 o
   8   9   8        228.72        232.87         4.92 o
   9   9   8        696.80        660.51        12.37 o
   0  10   8        758.90        783.37        23.04 o
   1  10   8        446.07        421.87         9.87 o
   2  10   8         88.38        105.80         4.97 o
   3  10   8        776.63        808.27        15.65 o
   4  10   8        581.76        586.54        10.98 o
   5  10   8         12.33         11.24         1.99 o
   6  10   8        144.09        153.80         3.90 o
   7  10   8        366.45        408.88         7.35 o
   8  10   8        160.13        164.76         4.38 o
   1  11   8        409.84        425.62         9.01 o
   2  11   8          8.78          4.41         2.40 o
   3  11   8        380.89        406.94         8.19 o
   4  11   8         52.24         64.39         3.32 o
   5  11   8          0.93          0.58         1.62 o
   6  11   8         58.32         48.80         2.76 o
   7  11   8          5.64          6.42         1.97 o
   0  12   8         36.33         49.99         4.85 o
   1  12   8        136.62        145.59         4.69 o
   2  12   8          0.81          3.68         1.78 o
   3  12   8          2.22          1.86         1.54 o
   4  12   8        110.79        104.97         3.48 o
   5  12   8        224.14        233.83         6.41 o
   1  13   8          7.01          8.42         1.77 o
   2  13   8        122.86        136.07         6.24 o
   1   1   9       2149.08       1963.82        55.81 o
   2   1   9        973.88        871.15        14.25 o
   3   1   9       7632.44       7575.95       118.84 o
   4   1   9        926.22        843.74        16.31 o
   5   1   9       2098.48       2065.69        76.68 o
   6   1   9       3419.32       3715.02       118.58 o
   7   1   9        793.88        724.08         8.59 o
   8   1   9        780.57        794.21         9.48 o
   9   1   9        207.73        202.44         3.78 o
  10   1   9        218.62        217.68         4.51 o
  11   1   9        893.10        910.40        14.05 o
  12   1   9        786.99        836.80        12.85 o
  13   1   9        367.33        371.22         7.48 o
   0   2   9       1481.54       1385.29        51.40 o
   1   2   9       1068.38        987.66        23.38 o
   2   2   9       3639.42       3362.00        55.90 o
   3   2   9        793.64        782.74        12.14 o
   4   2   9        953.57        886.57        15.87 o
   5   2   9       7616.97       7657.66       387.56 o
   6   2   9       4449.38       4627.30       108.63 o
   7   2   9       1329.35       1394.50        15.50 o
   8   2   9         71.92         55.39         2.13 o
   9   2   9          2.27          5.17         1.42 o
  10   2   9        306.27        350.10         5.78 o
  11   2   9         42.88         40.97         2.56 o
  12   2   9         83.17         98.78         3.73 o
  13   2   9        353.28        361.16         9.34 o
   1   3   9       2191.18       2152.75        43.54 o
   2   3   9          9.52         11.53         2.52 o
   3   3   9         39.50         38.88         2.26 o
   4   3   9      12373.99      13284.62       246.57 o
   5   3   9        380.77        518.36        15.29 o
   6   3   9        800.20        948.52        16.24 o
   7   3   9       1220.71       1094.09        11.95 o
   8   3   9        282.82        298.70         5.06 o
   9   3   9        260.12        260.30         4.72 o
  10   3   9         48.48         52.01         2.73 o
  11   3   9        207.88        216.37         4.61 o
  12   3   9         76.23         61.00         3.08 o
  13   3   9          1.36          2.94         2.94 o
   0   4   9       2259.77       2432.04        62.50 o
   1   4   9       1891.97       1965.67        39.71 o
   2   4   9         85.27        117.09         3.60 o
   3   4   9       9746.34      10318.53       202.64 o
   4   4   9       2059.85       2289.92        51.99 o
   5   4   9         39.69         49.62         2.68 o
   6   4   9        445.64        465.86         5.89 o
   7   4   9         16.64         33.21         1.68 o
   8   4   9        467.12        468.16         6.81 o
   9   4   9          0.63         -0.15         1.48 o
  10   4   9        128.55        126.58         3.60 o
  11   4   9         10.06          9.96         1.55 o
  12   4   9         15.06         22.54         2.04 o
   1   5   9       1394.31       1545.50        31.96 o
   2   5   9        179.09        196.25         5.92 o
   3   5   9       4881.28       5310.31       117.80 o
   4   5   9       2454.18       2512.85        52.96 o
   5   5   9        154.19        138.38         3.82 o
   6   5   9        323.32        334.98         4.80 o
   7   5   9         12.71         19.04         1.53 o
   8   5   9        207.67        206.09         4.19 o
   9   5   9        246.33        211.31         5.19 o
  10   5   9        917.60        878.02        11.91 o
  11   5   9         32.49         35.87         2.13 o
  12   5   9        599.29        582.65        10.77 o
   0   6   9         60.45         62.98         4.25 o
   1   6   9        340.65        372.79        10.47 o
   2   6   9        979.47       1039.73        24.82 o
   3   6   9         65.93         66.89         3.85 o
   4   6   9        541.36        478.21         7.56 o
   5   6   9        212.10        196.08         3.67 o
   6   6   9          0.74          0.34         1.83 o
   7   6   9         15.03         22.60         1.80 o
   8   6   9       2136.00       2029.45        23.69 o
   9   6   9         18.34         10.61         1.73 o
  10   6   9        437.58        414.11         6.94 o
  11   6   9         91.40         84.03         3.24 o
   1   7   9        264.54        230.69         4.81 o
   2   7   9         37.38         61.36         2.56 o
   3   7   9         35.77         32.01         2.05 o
   4   7   9       1875.52       1847.82        25.53 o
   5   7   9        221.93        215.83         4.25 o
   6   7   9          0.00          5.31         1.77 o
   7   7   9       1956.89       2023.52        26.54 o
   8   7   9        912.83        816.57        11.91 o
   9   7   9        204.37        178.96         4.12 o
  10   7   9         17.40         24.00         1.90 o
  11   7   9          0.98          3.17         1.49 o
   0   8   9       2351.74       2166.09        54.62 o
   1   8   9         11.69          8.35         1.55 o
   2   8   9        664.53        636.95         9.82 o
   3   8   9       1394.32       1433.57        19.83 o
   4   8   9         10.83          9.12         1.90 o
   5   8   9          8.60          8.64         1.93 o
   6   8   9        877.04        826.53        12.31 o
   7   8   9        572.85        575.57        11.50 o
   8   8   9         46.22         52.60         2.91 o
   9   8   9          7.55          5.36         1.60 o
  10   8   9         26.71         23.00         1.57 o
   1   9   9         75.72         67.12         3.77 o
   2   9   9        966.18        847.65        14.80 o
   3   9   9         40.05         45.78         3.26 o
   4   9   9         13.76         10.22         2.06 o
   5   9   9        429.72        435.48         8.07 o
   6   9   9         25.69          9.42         1.94 o
   7   9   9         21.43         14.19         2.11 o
   8   9   9        300.88        320.37         5.90 o
   9   9   9         83.07         75.14         2.66 o
   0  10   9       1725.47       1815.80        49.38 o
   1  10   9        813.07        801.01        16.66 o
   2  10   9        677.00        733.60        14.73 o
   3  10   9        197.57        195.82         6.43 o
   4  10   9        138.74        125.35         4.17 o
   5  10   9         31.84         22.54         2.27 o
   6  10   9         14.56         17.02         1.99 o
   7  10   9         51.43         52.13         2.67 o
   8  10   9        107.87        109.37         3.88 o
   1  11   9         28.80         34.24         4.12 o
   2  11   9        138.58        147.09         5.77 o
   3  11   9        860.62        879.49        14.87 o
   4  11   9        216.78        216.18         5.42 o
   5  11   9        262.68        278.72         6.03 o
   6  11   9         75.47         78.01         3.26 o
   7  11   9        164.29        170.29         5.07 o
   0  12   9        204.57        203.96         7.64 o
   1  12   9        121.57        108.65         4.39 o
   2  12   9        337.64        323.61         6.31 o
   3  12   9        194.01        199.30         4.63 o
   4  12   9         72.30         82.91         3.78 o
   5  12   9        394.73        369.43         8.62 o
   1  13   9        393.53        401.41        10.45 o
   0   0  10      31566.13      28029.15       877.88 o
   1   0  10       4434.60       4408.01       191.23 o
   2   0  10       4185.99       3768.39       400.84 o
   3   0  10      13188.25      12871.04       300.64 o
   4   0  10       1662.52       1638.89        43.02 o
   5   0  10       4761.68       4746.80       256.69 o
   6   0  10        440.80        603.10        30.89 o
   7   0  10        909.05        952.62        15.28 o
   8   0  10        464.30        465.80         8.08 o
   9   0  10        409.66        429.18         8.28 o
  10   0  10        678.82        721.18        15.23 o
  11   0  10        985.83       1062.52        21.12 o
  12   0  10        376.91        375.04        10.73 o
  13   0  10        491.81        505.77        12.15 o
   1   1  10        929.43        831.59        19.96 o
   2   1  10      58293.66      53286.42      1412.83 o
   3   1  10       1024.50        982.57        18.00 o
   4   1  10        146.01        206.16         5.08 o
   5   1  10         83.94         81.80         3.82 o
   6   1  10      11396.41      12011.26       377.57 o
   7   1  10        291.60        313.59         4.60 o
   8   1  10          4.76          9.73         1.65 o
   9   1  10        108.57        115.00         2.93 o
  10   1  10        765.23        837.46        11.52 o
  11   1  10        380.19        402.02         7.68 o
  12   1  10          4.27          3.38         1.72 o
  13   1  10          0.42          1.16         1.40 o
   0   2  10      33654.20      31448.35      1530.32 o
   1   2  10        681.41        684.13        18.27 o
   2   2  10       4088.80       3925.42        64.28 o
   3   2  10        397.51        420.26         8.35 o
   4   2  10      25087.28      26137.50       522.38 o
   5   2  10       3233.52       3176.32        82.94 o
   6   2  10        525.50        627.48        13.72 o
   7   2  10         81.31         80.30         2.07 o
   8   2  10        541.56        520.46         6.83 o
   9   2  10       2225.75       2230.09        24.44 o
  10   2  10        113.45        108.84         3.29 o
  11   2  10         90.04         95.83         3.86 o
  12   2  10        169.48        195.26         5.25 o
  13   2  10         13.83          9.37         2.55 o
   1   3  10          8.49         17.29         1.35 o
   2   3  10        535.52        512.42        10.38 o
   3   3  10       3975.14       4012.12        72.64 o
   4   3  10          8.86         22.53         2.17 o
   5   3  10       4464.73       4554.85       116.27 o
   6   3  10         81.95         85.35         4.56 o
   7   3  10       1271.69       1175.45        12.79 o
   8   3  10        265.52        288.84         4.36 o
   9   3  10        201.47        223.09         4.60 o
  10   3  10        107.46        121.49         3.88 o
  11   3  10         13.26         14.75         1.96 o
  12   3  10         17.42         17.24         2.13 o
  13   3  10          1.16          2.94         2.94 o
   1   4  10       4033.42       4037.84        80.08 o
   2   4  10          4.91          5.71         1.60 o
   3   4  10         76.11        107.80         5.19 o
   4   4  10        783.99        837.82        20.22 o
   5   4  10       2509.13       2452.90        39.63 o
   6   4  10        945.85        997.93        10.31 o
   7   4  10         24.45         27.49         1.38 o
   8   4  10       1106.36       1158.90        12.97 o
   9   4  10         39.22         39.93         2.19 o
  10   4  10          0.62         -1.03         1.55 o
  11   4  10         80.95         84.38         3.35 o
  12   4  10          8.51          9.91         1.87 o
   1   5  10       1406.86       1545.91        31.96 o
   2   5  10       1855.55       2013.94        41.03 o
   3   5  10         85.44         81.01         4.19 o
   4   5  10          9.90          1.96         1.70 o
   5   5  10        770.37        733.19         9.30 o
   6   5  10        482.44        461.64         6.01 o
   7   5  10         45.31         38.49         2.12 o
   8   5  10        106.70        110.85         3.13 o
   9   5  10        220.91        248.97         5.02 o
  10   5  10        351.68        384.46         6.80 o
  11   5  10         28.07         31.82         2.13 o
  12   5  10         12.98          4.53         1.49 o
   0   6  10       1461.26       1335.30        58.84 o
   1   6  10          1.90          3.60         1.93 o
   2   6  10        458.72        517.16        11.45 o
   3   6  10        263.72        271.41         6.17 o
   4   6  10       3317.11       3134.82        35.72 o
   5   6  10          0.01          1.92         1.13 o
   6   6  10        319.65        291.63         4.71 o
   7   6  10        241.73        227.50         4.56 o
   8   6  10        395.86        488.59         7.16 o
   9   6  10        278.70        246.16         4.98 o
  10   6  10         20.41         18.79         1.92 o
  11   6  10         26.79         25.85         2.11 o
   1   7  10          8.90          5.28         1.45 o
   2   7  10        179.02        211.73         4.56 o
   3   7  10        127.00        148.98         3.92 o
   4   7  10       1464.76       1410.86        18.74 o
   5   7  10        136.36        123.51         3.54 o
   6   7  10        137.05        156.85         4.25 o
   7   7  10        112.72         80.28         3.19 o
   8   7  10         30.27         24.07         2.42 o
   9   7  10        181.64        211.36         5.70 o
  10   7  10         17.74         11.14         1.52 o
  11   7  10        456.05        498.32        10.47 o
   0   8  10       1427.38       1433.38        26.56 o
   1   8  10        525.79        510.51         9.32 o
   2   8  10         62.40         51.96         3.28 o
   3   8  10         16.15         12.38         1.81 o
   4   8  10        339.38        376.58         6.71 o
   5   8  10        691.99        671.14        10.93 o
   6   8  10       1419.63       1454.16        19.67 o
   7   8  10        217.91        196.35         4.66 o
   8   8  10          3.14          0.65         1.85 o
   9   8  10          0.52         -0.61         1.45 o
  10   8  10         18.73         24.93         2.05 o
   1   9  10        268.84        300.77         7.18 o
   2   9  10        398.60        400.08         8.39 o
   3   9  10       1950.25       1959.45        35.87 o
   4   9  10        197.24        193.88         5.87 o
   5   9  10       1532.65       1529.99        21.87 o
   6   9  10         19.15         16.07         2.03 o
   7   9  10         47.81         45.71         3.11 o
   8   9  10        102.82        104.15         3.29 o
   9   9  10         97.68        101.86         3.16 o
   0  10  10         99.56        124.10         9.14 o
   1  10  10       2058.27       2016.00        34.60 o
   2  10  10          0.86          2.85         2.45 o
   3  10  10        640.21        571.14         9.97 o
   4  10  10          6.41          7.47         1.90 o
   5  10  10          0.26          4.09         1.69 o
   6  10  10         31.01         21.58         2.22 o
   7  10  10         44.50         54.83         2.73 o
   8  10  10        202.18        259.53         8.74 o
   1  11  10         96.91        103.30         4.58 o
   2  11  10        303.34        308.26         7.75 o
   3  11  10         62.99         78.95         3.49 o
   4  11  10          4.43          5.72         1.68 o
   5  11  10          6.67         10.04         2.07 o
   6  11  10         43.32         35.05         2.11 o
   7  11  10         13.74         18.95         2.21 o
   0  12  10        131.42        129.35         6.47 o
   1  12  10         61.79         57.09         3.17 o
   2  12  10        108.59        129.59         4.12 o
   3  12  10          1.02         -1.43         1.43 o
   4  12  10        128.60        122.86         4.30 o
   5  12  10         37.73         41.77         2.94 o
   1  13  10         34.28         26.72         5.60 o
   1   1  11          4.22         -1.01         1.01 o
   2   1  11       1205.54       1115.89        32.34 o
   3   1  11       6913.05       6514.97       102.19 o
   4   1  11       6916.25       6996.73       194.10 o
   5   1  11        277.95        296.94         9.60 o
   6   1  11       1293.50       1468.79        29.73 o
   7   1  11       1026.77       1101.92        12.37 o
   8   1  11       1403.36       1420.59        15.90 o
   9   1  11          0.00          0.32         1.34 o
  10   1  11       1497.15       1580.74        21.17 o
  11   1  11         51.52         43.19         2.73 o
  12   1  11         16.45         23.92         2.01 o
  13   1  11        187.56        194.92         6.76 o
   0   2  11          4.53          1.77         0.98 o
   1   2  11       4073.82       3863.27       128.22 o
   2   2  11        204.27        195.92         3.94 o
   3   2  11       7063.93       6971.69       126.41 o
   4   2  11       7205.44       7589.71       168.79 o
   5   2  11        227.43        245.91         8.18 o
   6   2  11        763.64        751.13        15.84 o
   7   2  11       1704.61       1758.43        20.85 o
   8   2  11        843.90        853.23         9.85 o
   9   2  11        831.16        894.03        12.02 o
  10   2  11        223.79        242.93         4.59 o
  11   2  11          0.05          0.74         1.93 o
  12   2  11         37.84         42.97         2.24 o
  13   2  11        345.64        344.76         9.34 o
   1   3  11       2515.87       2404.54        56.54 o
   2   3  11        186.63        177.79         4.72 o
   3   3  11        840.34        861.43        18.15 o
   4   3  11       4544.51       4711.09        93.50 o
   5   3  11         52.10         36.77         4.16 o
   6   3  11          0.31          3.77         1.33 o
   7   3  11         93.97         90.36         2.50 o
   8   3  11       1200.57       1206.41        14.63 o
   9   3  11        659.70        625.76         9.07 o
  10   3  11         17.00         14.21         1.88 o
  11   3  11         30.90         45.45         2.42 o
  12   3  11          0.57          1.96         1.80 o
   0   4  11         95.49        163.79        23.54 o
   1   4  11        446.30        507.57        11.31 o
   2   4  11        706.38        645.08        15.80 o
   3   4  11        273.94        305.16         7.61 o
   4   4  11          0.99          5.07         1.93 o
   5   4  11         76.79         74.77         2.76 o
   6   4  11        112.65        155.31         2.69 o
   7   4  11        323.88        357.85         4.75 o
   8   4  11          3.00          4.07         1.33 o
   9   4  11          2.15          5.54         1.49 o
  10   4  11        311.46        319.33         5.62 o
  11   4  11         37.21         36.55         2.36 o
  12   4  11          2.43          4.73         1.51 o
   1   5  11       2889.26       3157.26        63.38 o
   2   5  11       8462.11       9303.61       183.45 o
   3   5  11       3776.04       3799.84        84.91 o
   4   5  11       1298.32       1361.01        25.49 o
   5   5  11          6.32          0.11         1.05 o
   6   5  11         74.52         93.79         2.49 o
   7   5  11        539.43        537.29         7.59 o
   8   5  11        190.97        189.49         4.30 o
   9   5  11         67.85         60.68         2.85 o
  10   5  11         28.52         34.40         2.00 o
  11   5  11         59.24         76.09         2.95 o
  12   5  11        308.57        296.33         7.15 o
   0   6  11        934.38       1072.18        36.91 o
   1   6  11       1094.14       1136.89        27.20 o
   2   6  11       4777.66       4896.93        92.04 o
   3   6  11          0.23          0.94         1.47 o
   4   6  11        204.29        160.50         3.35 o
   5   6  11        230.78        222.35         3.81 o
   6   6  11         78.30         78.65         2.69 o
   7   6  11        148.94        161.35         5.46 o
   8   6  11         95.17         79.14         3.08 o
   9   6  11        156.13        167.29         4.29 o
  10   6  11         60.26         68.56         2.58 o
  11   6  11        234.57        235.15         4.58 o
   1   7  11       1113.39       1141.94        16.46 o
   2   7  11        762.62        642.14        10.84 o
   3   7  11         89.09         98.03         3.35 o
   4   7  11        154.20        159.19         3.82 o
   5   7  11         32.23         42.42         2.28 o
   6   7  11        287.14        298.68         5.82 o
   7   7  11       1406.54       1325.54        18.03 o
   8   7  11         66.08         59.04         3.14 o
   9   7  11        215.21        246.97         5.57 o
  10   7  11         94.52         98.18         3.61 o
  11   7  11         13.93         25.56         3.77 o
   0   8  11       3828.43       3871.44        76.92 o
   1   8  11       1928.79       1798.07        30.94 o
   2   8  11         47.66         56.65         2.78 o
   3   8  11       1336.09       1352.89        20.57 o
   4   8  11        525.97        476.91         8.17 o
   5   8  11         84.44        107.66         3.72 o
   6   8  11        630.78        604.79         9.46 o
   7   8  11          8.60          9.34         2.01 o
   8   8  11        360.45        373.49         7.57 o
   9   8  11         37.25         40.03         2.17 o
  10   8  11         29.15         41.58         2.48 o
   1   9  11        711.00        713.64        15.37 o
   2   9  11         82.72         88.13         3.97 o
   3   9  11         12.15         12.48         2.96 o
   4   9  11         91.42         83.88         3.35 o
   5   9  11         44.13         50.35         2.78 o
   6   9  11        525.18        521.48         9.22 o
   7   9  11        294.85        245.21         5.68 o
   8   9  11        814.97        753.70        13.26 o
   9   9  11        121.46        125.57         3.63 o
   0  10  11        266.06        217.03         8.49 o
   1  10  11          1.28          2.68         2.30 o
   2  10  11        918.70       1003.52        18.94 o
   3  10  11         25.17         30.42         2.63 o
   4  10  11         39.76         44.65         2.61 o
   5  10  11         84.53         77.96         3.19 o
   6  10  11          5.42          5.88         2.04 o
   7  10  11         53.04         45.39         2.90 o
   8  10  11        246.70        250.78         6.58 o
   1  11  11         88.88         93.33         4.60 o
   2  11  11        142.11        135.92         5.24 o
   3  11  11        736.38        742.40        14.18 o
   4  11  11          0.44          1.00         1.62 o
   5  11  11         18.67         20.58         2.16 o
   6  11  11        148.60        154.79         6.59 o
   7  11  11          0.36          1.68         2.14 o
   0  12  11        650.27        694.33        17.54 o
   1  12  11        885.95        830.81        14.09 o
   2  12  11        164.14        162.00         4.52 o
   3  12  11          2.58          4.98         1.64 o
   4  12  11          0.07         -0.80         1.77 o
   5  12  11          6.48          3.88         1.59 o
   0   0  12      42017.71      39061.83      1751.20 o
   1   0  12      19733.90      17585.32      1262.84 o
   2   0  12       9937.72      10493.97       464.83 o
   3   0  12         98.75         82.75         7.64 o
   4   0  12       2866.69       2918.80       102.97 o
   5   0  12       1568.49       1598.87        52.52 o
   6   0  12        428.50        310.67        10.59 o
   7   0  12       3808.16       3671.52        53.58 o
   8   0  12       2521.39       2681.27        37.34 o
   9   0  12       3642.02       3689.66        65.23 o
  10   0  12       1424.35       1564.59        29.57 o
  11   0  12       3564.21       3836.34        78.37 o
  12   0  12        226.54        199.17         8.46 o
  13   0  12        142.42        150.04         7.28 o
   1   1  12        580.44        573.82        14.11 o
   2   1  12         88.57         81.16         4.53 o
   3   1  12       4959.56       4798.71        95.29 o
   4   1  12        750.00        704.34        16.89 o
   5   1  12        298.96        337.81        10.83 o
   6   1  12        992.09        981.23        20.23 o
   7   1  12       2382.96       2419.50        24.84 o
   8   1  12        274.37        256.12         4.15 o
   9   1  12        248.15        225.56         4.25 o
  10   1  12        190.61        188.36         4.62 o
  11   1  12         13.71         14.99         2.11 o
  12   1  12          7.83          8.06         1.85 o
  13   1  12         25.24         27.18         2.76 o
   0   2  12        648.57        664.84        27.60 o
   1   2  12        487.93        449.30         8.37 o
   2   2  12       9023.29       8758.16       182.82 o
   3   2  12       7256.92       7580.16       150.38 o
   4   2  12        626.59        658.62        15.99 o
   5   2  12        894.12        918.21        25.19 o
   6   2  12        468.21        509.55        11.49 o
   7   2  12        160.56        168.02         2.94 o
   8   2  12        101.44         73.77         2.30 o
   9   2  12         96.61        137.89         3.43 o
  10   2  12          2.22          1.76         1.69 o
  11   2  12         59.14         55.23         3.56 o
  12   2  12         51.31         66.83         2.76 o
  13   2  12         69.01         66.86         8.83 o
   1   3  12          2.30          2.94         1.47 o
   2   3  12      11018.22      12004.37       266.06 o
   3   3  12        888.94        878.55        20.95 o
   4   3  12       4934.40       5295.23       140.34 o
   5   3  12       4804.22       4987.59       158.10 o
   6   3  12         23.92         41.82         2.11 o
   7   3  12          1.22          0.71         1.03 o
   8   3  12       1298.12       1277.48        15.46 o
   9   3  12        413.91        434.28         6.67 o
  10   3  12         22.12         19.58         2.09 o
  11   3  12          0.01          0.36         1.59 o
  12   3  12          6.16         15.30         2.04 o
   0   4  12        842.33       1063.53        35.36 o
   1   4  12         30.69         17.37         2.21 o
   2   4  12         91.55         94.59         3.64 o
   3   4  12        233.34        281.77         8.01 o
   4   4  12         90.49         68.63         3.68 o
   5   4  12       2600.65       2522.66        43.48 o
   6   4  12        609.35        575.00         6.42 o
   7   4  12       1485.73       1518.54        15.81 o
   8   4  12         15.06          7.28         1.45 o
   9   4  12       1401.77       1424.64        16.34 o
  10   4  12       1267.02       1184.50        16.65 o
  11   4  12         89.13         88.22         3.54 o
  12   4  12         80.74         67.33         3.08 o
   1   5  12        863.13        797.14        21.87 o
   2   5  12       3480.86       3690.04        74.02 o
   3   5  12       2209.03       2289.39        52.20 o
   4   5  12       1969.83       1971.18        36.13 o
   5   5  12        169.61        169.41         3.19 o
   6   5  12         26.76         27.74         1.55 o
   7   5  12        265.36        242.07         4.73 o
   8   5  12        158.25        174.68         4.07 o
   9   5  12        458.60        430.71         6.95 o
  10   5  12         25.01         34.81         2.08 o
  11   5  12        245.95        228.05         4.98 o
  12   5  12          0.80         -1.29         2.38 o
   0   6  12         26.47         20.91         3.68 o
   1   6  12        383.00        330.13         8.96 o
   2   6  12        227.20        224.89         6.16 o
   3   6  12         33.16         35.03         1.85 o
   4   6  12        498.09        535.02         7.80 o
   5   6  12        284.46        306.69         4.97 o
   6   6  12          4.68          6.42         1.51 o
   7   6  12        507.22        499.36         8.21 o
   8   6  12         13.00         26.99         2.04 o
   9   6  12         39.65         47.97         2.38 o
  10   6  12        371.44        389.26         6.34 o
  11   6  12         41.08         48.59         2.14 o
   1   7  12          1.72          2.66         1.24 o
   2   7  12         26.37         32.60         2.35 o
   3   7  12        754.95        779.75        12.51 o
   4   7  12         59.98         65.95         2.92 o
   5   7  12         31.00         41.92         2.57 o
   6   7  12        143.49        120.61         4.56 o
   7   7  12       1112.02       1119.41        15.70 o
   8   7  12        449.74        414.78         7.24 o
   9   7  12         13.97         13.68         1.75 o
  10   7  12        279.84        268.07         5.51 o
  11   7  12         28.39         11.72         1.93 o
   0   8  12        845.28        852.19        19.96 o
   1   8  12        148.83        148.91         5.64 o
   2   8  12        191.69        194.38         4.89 o
   3   8  12          6.22          8.34         1.93 o
   4   8  12        145.94        138.29         5.49 o
   5   8  12          1.79          4.66         1.61 o
   6   8  12         63.85         66.92         3.75 o
   7   8  12         17.76         19.92         2.42 o
   8   8  12         98.23         86.11         3.62 o
   9   8  12          1.59          1.25         1.49 o
  10   8  12         11.68          8.72         1.74 o
   1   9  12         43.24         33.91         2.97 o
   2   9  12         27.42         20.15         2.40 o
   3   9  12        165.38        180.39         5.57 o
   4   9  12        119.63        140.50         4.04 o
   5   9  12        239.60        220.29         4.88 o
   6   9  12          0.44          3.15         2.04 o
   7   9  12       1023.03        985.42        18.11 o
   8   9  12        217.66        215.98         4.51 o
   9   9  12        682.26        649.88        11.80 o
   0  10  12        223.44        248.49        12.50 o
   1  10  12        226.72        261.99         7.24 o
   2  10  12        542.69        598.89        12.86 o
   3  10  12        422.04        412.22         7.90 o
   4  10  12        230.66        257.31         5.35 o
   5  10  12         49.26         55.39         2.75 o
   6  10  12         15.21         11.46         1.93 o
   7  10  12         83.25         87.07         3.30 o
   8  10  12         53.97         62.74         3.21 o
   1  11  12        712.03        731.43        14.33 o
   2  11  12         20.83         21.85         2.60 o
   3  11  12          9.27         13.15         2.14 o
   4  11  12        114.09        103.78         3.65 o
   5  11  12         56.23         52.43         2.88 o
   6  11  12         24.03         28.87         2.30 o
   7  11  12         25.45         38.25         5.88 o
   0  12  12        450.76        439.40        19.86 o
   1  12  12          1.18          3.01         2.65 o
   2  12  12          0.08          4.07         1.64 o
   3  12  12         75.15         66.94         4.05 o
   4  12  12         90.80         87.91         3.64 o
   5  12  12         76.56         62.36         4.59 o
   1   1  13       4091.40       4165.60        82.89 o
   2   1  13        173.62        155.39         4.46 o
   3   1  13         51.46         35.96         1.88 o
   4   1  13       1471.67       1560.54        35.67 o
   5   1  13         12.71          0.74         1.47 o
   6   1  13        352.01        519.12        11.49 o
   7   1  13          8.43          7.53         1.22 o
   8   1  13        826.11        769.38         9.00 o
   9   1  13        947.19       1012.89        13.54 o
  10   1  13        558.41        584.65        11.45 o
  11   1  13        713.87        725.57        11.57 o
  12   1  13        216.69        229.82         5.58 o
  13   1  13          1.01          5.70         2.47 o
   0   2  13       1496.78       1493.46        57.75 o
   1   2  13        893.08        826.37        22.11 o
   2   2  13         24.32         16.09         2.18 o
   3   2  13         13.61         24.79         3.17 o
   4   2  13        383.27        473.06        13.80 o
   5   2  13        460.27        440.82        13.29 o
   6   2  13        444.87        467.49         8.52 o
   7   2  13       1033.24       1083.43        11.86 o
   8   2  13          3.08          3.16         1.17 o
   9   2  13        300.80        289.43         5.41 o
  10   2  13         84.18         72.76         3.29 o
  11   2  13         15.92          8.46         1.93 o
  12   2  13         70.81         70.78         2.89 o
  13   2  13        523.28        503.11        14.56 o
   1   3  13        900.69        977.50        22.61 o
   2   3  13         72.05         87.56         3.44 o
   3   3  13        163.95        148.92         5.94 o
   4   3  13       2654.19       3034.96        72.61 o
   5   3  13        258.66        287.96         7.25 o
   6   3  13        955.27       1007.83        12.69 o
   7   3  13         10.67         28.24         1.50 o
   8   3  13         60.96         56.77         2.30 o
   9   3  13       1689.95       1794.55        21.22 o
  10   3  13         24.52         25.01         1.90 o
  11   3  13        336.06        355.50         6.03 o
  12   3  13         45.69         64.38         3.26 o
   0   4  13        286.64        293.40        11.93 o
   1   4  13        541.93        472.12        12.12 o
   2   4  13       4330.39       4781.96       107.20 o
   3   4  13        479.33        445.08        11.57 o
   4   4  13          3.22          4.41         2.14 o
   5   4  13       1288.70       1324.37        23.49 o
   6   4  13        391.34        408.03         5.15 o
   7   4  13       1667.33       1709.30        16.49 o
   8   4  13        279.31        243.41         4.27 o
   9   4  13        119.73        123.44         4.02 o
  10   4  13         31.07         22.53         2.09 o
  11   4  13          7.75         12.92         2.01 o
  12   4  13        146.00        142.64         3.97 o
   1   5  13          0.23          5.75         3.14 o
   2   5  13         15.67         28.43         3.11 o
   3   5  13        385.12        427.73        10.62 o
   4   5  13          8.01         13.11         1.58 o
   5   5  13         54.53         51.33         1.88 o
   6   5  13         94.24         72.29         2.41 o
   7   5  13        156.56        146.66         3.82 o
   8   5  13        242.31        246.20         5.11 o
   9   5  13        714.86        633.76         9.31 o
  10   5  13        300.23        368.65         6.23 o
  11   5  13         62.61         73.44         3.01 o
  12   5  13         77.07         56.32         3.90 o
   0   6  13       9411.70       9814.08       353.02 o
   1   6  13        466.67        474.09        10.67 o
   2   6  13          0.51          0.77         1.17 o
   3   6  13        368.69        393.16         6.78 o
   4   6  13         28.72         13.46         2.05 o
   5   6  13        412.69        454.20         6.78 o
   6   6  13         15.15         20.80         1.72 o
   7   6  13         77.71         75.32         3.51 o
   8   6  13        484.90        489.28         7.64 o
   9   6  13        144.25        177.44         4.04 o
  10   6  13          5.90          8.23         1.81 o
  11   6  13          7.38          4.93         1.45 o
   1   7  13        397.54        427.69         6.93 o
   2   7  13        533.86        581.51        10.07 o
   3   7  13        801.40        795.31        14.36 o
   4   7  13        143.17        148.00         3.78 o
   5   7  13        464.66        461.49         7.26 o
   6   7  13        685.08        663.46         9.54 o
   7   7  13          1.76          0.71         1.71 o
   8   7  13        104.15        112.32         3.72 o
   9   7  13        372.04        351.30         6.27 o
  10   7  13        241.47        276.40         5.54 o
  11   7  13         51.77         43.11         4.41 o
   0   8  13       2326.05       2205.17        42.74 o
   1   8  13         64.65         59.57         3.39 o
   2   8  13       1673.75       1661.98        26.79 o
   3   8  13       3648.39       3708.76        54.84 o
   4   8  13        721.44        763.77        12.18 o
   5   8  13         49.91         56.73         3.95 o
   6   8  13        697.29        788.34        12.66 o
   7   8  13        183.29        180.15         4.84 o
   8   8  13        325.49        310.97         6.40 o
   9   8  13         21.57         31.32         2.16 o
  10   8  13        327.66        312.03         6.19 o
   1   9  13        359.12        356.26         8.41 o
   2   9  13        200.05        223.31         5.78 o
   3   9  13        142.47        141.99         4.06 o
   4   9  13         85.42         84.05         3.25 o
   5   9  13         24.39         29.52         2.17 o
   6   9  13         64.18         76.57         3.68 o
   7   9  13        145.00        144.89         4.65 o
   8   9  13         54.38         48.59         2.42 o
   9   9  13         26.96         21.16         2.17 o
   0  10  13        672.80        661.56        21.30 o
   1  10  13         44.40         56.21         4.38 o
   2  10  13        285.37        321.28         7.49 o
   3  10  13         77.37         72.79         4.49 o
   4  10  13          0.04         -0.33         1.68 o
   5  10  13        146.13        133.80         4.10 o
   6  10  13          4.75          1.42         1.72 o
   7  10  13        596.65        542.72         9.77 o
   8  10  13         46.17         55.99         4.25 o
   1  11  13       2352.68       2313.94        38.55 o
   2  11  13        155.96        174.79         5.57 o
   3  11  13         61.55         56.22         3.92 o
   4  11  13        848.51        755.34        16.34 o
   5  11  13         75.50        100.03         3.77 o
   6  11  13          3.59         10.84         2.59 o
   0  12  13        218.11        220.30         7.55 o
   1  12  13         31.21         35.34         3.09 o
   2  12  13        719.25        688.40        12.17 o
   3  12  13         46.91         43.75         3.35 o
   4  12  13          0.22          2.21         1.61 o
   0   0  14      32166.23      30109.72       942.89 o
   1   0  14       7577.26       7633.19       312.32 o
   2   0  14       2961.75       3012.57       135.33 o
   3   0  14        187.58        234.79         7.05 o
   4   0  14       7081.63       7383.22       232.47 o
   5   0  14        942.16       1061.45        70.61 o
   6   0  14        863.13        746.24        17.75 o
   7   0  14       8473.16       8376.99       157.33 o
   8   0  14        645.60        603.87        11.08 o
   9   0  14        253.12        290.36         8.33 o
  10   0  14        368.68        332.87        11.54 o
  11   0  14         17.39         24.96         3.90 o
  12   0  14       1087.96       1155.10        25.45 o
  13   0  14       1062.61       1091.47        41.19 o
   1   1  14       3829.86       3738.98        94.84 o
   2   1  14      16072.57      15146.19       424.00 o
   3   1  14        975.27       1071.40        20.01 o
   4   1  14        190.22        159.55         5.07 o
   5   1  14        508.12        570.78        21.23 o
   6   1  14       1095.99       1125.60        18.34 o
   7   1  14         64.85         64.47         1.98 o
   8   1  14        302.20        267.65         4.44 o
   9   1  14         11.27         14.71         1.76 o
  10   1  14       2046.42       2076.26        27.21 o
  11   1  14         43.58         60.77         3.54 o
  12   1  14        342.84        365.63         7.24 o
  13   1  14        274.13        301.67        10.40 o
   0   2  14       9331.13       8892.58       379.88 o
   1   2  14         38.39         46.72         1.87 o
   2   2  14         40.10         39.25         1.67 o
   3   2  14          1.02          2.43         1.42 o
   4   2  14      13871.71      14254.53       316.08 o
   5   2  14       1539.24       1689.22        45.00 o
   6   2  14         93.80         84.40         2.63 o
   7   2  14       2588.90       2497.90        24.63 o
   8   2  14         92.30         82.22         2.50 o
   9   2  14         33.03         24.00         1.91 o
  10   2  14        415.72        416.08         6.88 o
  11   2  14         54.98         56.64         3.65 o
  12   2  14         98.45         98.63         3.05 o
   1   3  14       5291.31       5891.07       131.10 o
   2   3  14         12.46         19.41         2.21 o
   3   3  14        533.34        523.21        13.04 o
   4   3  14        392.34        503.06        13.04 o
   5   3  14       1297.69       1237.95        23.17 o
   6   3  14         95.05         77.81         2.74 o
   7   3  14        542.73        553.60         7.59 o
   8   3  14        370.35        406.22         5.88 o
   9   3  14        614.45        653.12         9.61 o
  10   3  14        111.63         91.60         2.93 o
  11   3  14          6.81         10.13         1.75 o
  12   3  14          2.38          2.92         1.75 o
   0   4  14       2515.48       2683.49       159.60 o
   1   4  14        659.11        767.53        18.56 o
   2   4  14          0.04         -0.80         1.91 o
   3   4  14        951.27       1126.51        26.84 o
   4   4  14        480.13        529.72        12.55 o
   5   4  14       1571.08       1471.47        20.02 o
   6   4  14         87.37         74.10         1.99 o
   7   4  14       1086.13       1006.51        10.33 o
   8   4  14         70.25         79.59         2.42 o
   9   4  14        866.56        894.52        11.47 o
  10   4  14        122.54        117.57         3.42 o
  11   4  14        494.45        552.53         8.63 o
  12   4  14          0.13          1.79         1.51 o
   1   5  14       2378.34       2780.36        63.43 o
   2   5  14         67.45         65.83         3.68 o
   3   5  14       1155.98       1138.11        25.12 o
   4   5  14       2194.41       2027.89        30.49 o
   5   5  14         49.72         56.35         2.21 o
   6   5  14        350.01        300.28         4.80 o
   7   5  14          1.36          0.43         1.31 o
   8   5  14        543.18        502.13         7.39 o
   9   5  14        558.34        585.38         8.62 o
  10   5  14          0.38          1.79         1.64 o
  11   5  14        821.89        742.43        10.71 o
  12   5  14         11.01         22.46         3.12 o
   0   6  14       3697.61       3525.63       109.29 o
   1   6  14        930.49        962.11        19.30 o
   2   6  14        657.01        637.93         9.28 o
   3   6  14          1.47          1.15         1.28 o
   4   6  14         53.66         59.37         2.39 o
   5   6  14        158.84        159.45         4.01 o
   6   6  14        562.13        562.85         8.81 o
   7   6  14          0.05          1.84         1.64 o
   8   6  14          2.78          1.33         1.64 o
   9   6  14          1.56          1.81         1.48 o
  10   6  14          0.00          3.59         1.55 o
  11   6  14          6.34         12.30         1.60 o
   1   7  14        650.77        645.71         9.50 o
   2   7  14         29.39         32.73         1.96 o
   3   7  14          0.07          2.54         1.49 o
   4   7  14       2291.46       2255.11        29.07 o
   5   7  14       3014.22       2896.64        44.41 o
   6   7  14       1762.80       1706.33        22.64 o
   7   7  14        916.86        877.56        12.77 o
   8   7  14        787.40        754.30        11.20 o
   9   7  14        292.42        299.64         5.57 o
  10   7  14        123.78        146.54         3.92 o
  11   7  14          6.81          5.88         2.94 o
   0   8  14        283.60        292.11        13.80 o
   1   8  14          4.31          0.78         1.45 o
   2   8  14         17.68         21.13         2.14 o
   3   8  14         10.94          7.11         2.19 o
   4   8  14          3.10          0.81         1.67 o
   5   8  14         19.56         23.10         2.21 o
   6   8  14       1682.09       1559.45        22.60 o
   7   8  14        483.15        470.75         9.38 o
   8   8  14         22.37         25.18         2.39 o
   9   8  14         14.23         17.98         2.14 o
  10   8  14          8.84          5.07         2.36 o
   1   9  14        196.44        199.26         6.54 o
   2   9  14         53.44         59.90         3.64 o
   3   9  14        797.69        820.57        13.25 o
   4   9  14         51.20         59.61         3.20 o
   5   9  14          5.93          1.62         2.14 o
   6   9  14         11.47         14.21         2.30 o
   7   9  14         45.65         43.36         2.65 o
   8   9  14         20.67         23.81         2.01 o
   9   9  14        208.19        218.44         6.58 o
   0  10  14         18.01         38.47         5.20 o
   1  10  14         48.41         62.37         4.18 o
   2  10  14        201.72        203.92         6.06 o
   3  10  14        249.12        249.59         6.25 o
   4  10  14         10.80         15.88         2.16 o
   5  10  14         19.50         18.65         2.72 o
   6  10  14          1.84          2.56         1.72 o
   7  10  14        125.96        145.28         4.04 o
   8  10  14        224.41        241.50         7.33 o
   1  11  14        301.74        298.84         7.44 o
   2  11  14        692.12        671.68        13.29 o
   3  11  14          0.52          3.20         1.62 o
   4  11  14        236.13        231.67         5.58 o
   5  11  14        126.63        138.19         4.29 o
   6  11  14        633.60        612.89        11.41 o
   0  12  14       1829.10       1874.67        49.40 o
   1  12  14        318.78        332.82         8.20 o
   2  12  14          9.44          8.24         1.97 o
   3  12  14          0.00         -1.77         1.77 o
   4  12  14        211.45        184.78         5.73 o
   1   1  15      13748.86      12857.66       214.77 o
   2   1  15       6725.32       7192.64       168.79 o
   3   1  15        184.12        174.30         3.90 o
   4   1  15       4951.35       5223.55       116.57 o
   5   1  15        179.65        191.66         7.05 o
   6   1  15         17.99         24.87         1.72 o
   7   1  15        300.98        283.06         4.14 o
   8   1  15        100.26         86.90         2.76 o
   9   1  15        162.38        178.59         3.95 o
  10   1  15        147.61        134.02         4.05 o
  11   1  15        111.73        121.54         4.06 o
  12   1  15         20.73         22.16         2.14 o
  13   1  15          0.01          2.21         2.08 o
   0   2  15       3130.52       3108.22       109.21 o
   1   2  15       3745.28       3763.56        74.73 o
   2   2  15        126.90        156.91         3.82 o
   3   2  15        472.55        457.24         9.96 o
   4   2  15        940.38        940.87        22.22 o
   5   2  15        552.70        545.69        15.84 o
   6   2  15         91.64        135.59         3.59 o
   7   2  15        375.36        359.13         4.88 o
   8   2  15        130.86        134.33         3.38 o
   9   2  15        713.79        749.08        10.10 o
  10   2  15         62.29         51.59         2.55 o
  11   2  15         97.41        107.17         4.34 o
  12   2  15          0.16          1.20         1.43 o
   1   3  15       2659.68       2825.53        63.62 o
   2   3  15          5.91          3.31         1.47 o
   3   3  15       5276.49       6181.52       137.90 o
   4   3  15      10696.94      11054.61       245.47 o
   5   3  15       1123.42       1183.29        22.12 o
   6   3  15         52.11         28.72         1.41 o
   7   3  15        650.13        630.94         7.89 o
   8   3  15        419.58        361.06         5.44 o
   9   3  15        525.08        492.91         7.41 o
  10   3  15        345.66        319.20         6.03 o
  11   3  15       1162.10       1143.33        15.75 o
  12   3  15          2.75          2.21         1.64 o
   0   4  15       2723.72       2647.25        84.77 o
   1   4  15         97.04        114.52         4.57 o
   2   4  15        428.93        503.14        13.04 o
   3   4  15          1.81          5.07         1.93 o
   4   4  15          0.72          5.77         1.49 o
   5   4  15       1023.61       1127.18        13.34 o
   6   4  15        872.35        892.81         9.34 o
   7   4  15        660.96        649.90         8.32 o
   8   4  15          4.31          3.70         1.52 o
   9   4  15          1.13          2.41         1.54 o
  10   4  15         61.88         71.34         2.87 o
  11   4  15        271.02        306.32         5.67 o
  12   4  15         23.97         23.15         1.80 o
   1   5  15         25.50         39.95         3.44 o
   2   5  15        836.62        874.36        21.51 o
   3   5  15       2159.61       2128.51        38.80 o
   4   5  15          7.73         14.23         1.33 o
   5   5  15       1055.98       1000.54        12.73 o
   6   5  15          0.45          0.13         1.25 o
   7   5  15         66.90         79.37         2.80 o
   8   5  15       1326.26       1354.37        16.43 o
   9   5  15          3.30          2.78         2.07 o
  10   5  15         45.59         48.68         2.42 o
  11   5  15         10.29         12.50         1.74 o
  12   5  15         51.17         41.19         5.88 o
   0   6  15       1385.45       1232.18        25.85 o
   1   6  15          0.37          7.49         1.32 o
   2   6  15       1420.11       1356.79        17.11 o
   3   6  15        666.29        631.78         8.36 o
   4   6  15       3117.75       2840.77        35.31 o
   5   6  15         61.50         59.12         2.49 o
   6   6  15       1060.50       1058.18        15.92 o
   7   6  15        376.72        379.85         7.17 o
   8   6  15         79.79         72.42         2.96 o
   9   6  15        209.24        216.87         5.22 o
  10   6  15        252.52        261.35         5.28 o
  11   6  15        407.77        363.49         6.87 o
   1   7  15       2054.00       2121.23        29.28 o
   2   7  15        669.60        681.74         9.59 o
   3   7  15         79.03         60.61         2.69 o
   4   7  15        180.69        190.36         4.61 o
   5   7  15       2690.93       2599.22        35.85 o
   6   7  15          7.23         13.84         2.01 o
   7   7  15         59.95         76.19         3.54 o
   8   7  15         47.80         59.83         3.50 o
   9   7  15        282.26        269.01         6.28 o
  10   7  15         44.56         71.90         3.14 o
   0   8  15        354.58        447.25        13.80 o
   1   8  15         80.78         63.72         2.86 o
   2   8  15        484.00        527.40        10.00 o
   3   8  15         20.18         16.82         2.45 o
   4   8  15         62.71         64.81         3.30 o
   5   8  15         84.14         91.40         4.60 o
   6   8  15        356.96        431.33         8.15 o
   7   8  15         84.06         92.76         3.95 o
   8   8  15          8.40         12.65         1.90 o
   9   8  15         40.44         44.04         2.65 o
  10   8  15         41.97         51.48         7.35 o
   1   9  15         61.39         64.93         3.88 o
   2   9  15          5.89          4.55         2.04 o
   3   9  15        120.95        145.31         6.67 o
   4   9  15        115.13        102.28         3.46 o
   5   9  15        363.17        310.04         8.44 o
   6   9  15         38.32         46.63         3.29 o
   7   9  15        226.82        241.94         6.24 o
   8   9  15       1425.22       1329.48        18.71 o
   9   9  15         46.73         33.43         5.88 o
   0  10  15       2914.50       2911.03        76.44 o
   1  10  15        204.03        184.93         5.88 o
   2  10  15        623.37        667.71        12.07 o
   3  10  15         13.88          8.09         2.14 o
   4  10  15         34.34         25.12         2.35 o
   5  10  15        213.25        202.38         7.41 o
   6  10  15          7.07          9.98         1.85 o
   7  10  15        360.37        320.14         6.86 o
   8  10  15          2.91          5.88         3.12 o
   1  11  15         13.24         20.77         3.02 o
   2  11  15          3.72         16.39         2.26 o
   3  11  15        174.71        170.80         4.98 o
   4  11  15        189.91        170.90         4.89 o
   5  11  15         38.97         38.21         2.32 o
   6  11  15          1.41          7.48         1.77 o
   0  12  15        291.20        350.31        11.93 o
   1  12  15        261.88        279.58         7.07 o
   2  12  15          2.67          3.34         1.77 o
   3  12  15         76.65         79.30         3.64 o
   4  12  15         31.80         34.62         2.50 o
   0   0  16       2686.29       2805.93       267.72 o
   1   0  16      11108.14      10888.91       277.99 o
   2   0  16       1253.71       1267.98        58.84 o
   3   0  16       2415.73       2449.07        63.40 o
   4   0  16       1161.44       1191.32        38.99 o
   5   0  16         79.94        159.81        11.77 o
   6   0  16        468.64        507.44        14.57 o
   7   0  16        104.23         92.95         3.03 o
   8   0  16        542.35        541.07        10.75 o
   9   0  16        589.52        598.96        18.90 o
  10   0  16        208.57        253.87         7.63 o
  11   0  16         88.20         74.76         4.62 o
  12   0  16       1064.15       1178.51        26.01 o
   1   1  16        417.14        376.99         7.67 o
   2   1  16        423.56        378.94        11.89 o
   3   1  16          6.29         26.05         0.89 o
   4   1  16         27.37         50.75         2.58 o
   5   1  16        345.19        421.59        12.78 o
   6   1  16         71.76         94.70         2.68 o
   7   1  16         49.38         39.16         1.60 o
   8   1  16        541.55        489.16         7.46 o
   9   1  16       1094.93       1151.12        15.22 o
  10   1  16        381.35        378.14         6.45 o
  11   1  16        694.77        700.45        10.44 o
  12   1  16       2939.33       3074.37        44.41 o
   0   2  16       2062.57       2132.74        76.67 o
   1   2  16       1433.77       1360.45        30.76 o
   2   2  16       1585.89       1557.84        31.56 o
   3   2  16       2125.99       2125.20        42.75 o
   4   2  16        748.06        727.77        17.80 o
   5   2  16        347.56        339.40         8.67 o
   6   2  16        184.49        176.60         3.48 o
   7   2  16        161.21        160.98         3.15 o
   8   2  16        138.54        170.76         3.76 o
   9   2  16       1696.57       1748.99        20.70 o
  10   2  16        684.99        673.95        13.97 o
  11   2  16        252.74        271.94         5.47 o
  12   2  16         35.28         33.89         3.45 o
   1   3  16        746.92        871.15        20.40 o
   2   3  16        145.47        124.39         4.32 o
   3   3  16        690.56        787.35        18.93 o
   4   3  16       1261.02       1364.68        31.79 o
   5   3  16        658.03        645.56        11.46 o
   6   3  16        167.74        106.07         2.19 o
   7   3  16         92.23        128.22         2.63 o
   8   3  16         30.83         39.58         2.28 o
   9   3  16         43.49         40.23         2.24 o
  10   3  16        101.18         99.04         2.94 o
  11   3  16          3.61          4.51         1.71 o
  12   3  16        105.89        115.18         3.25 o
   0   4  16        809.56        933.73        31.71 o
   1   4  16          9.03          9.21         3.51 o
   2   4  16        656.69        741.84        18.19 o
   3   4  16       1119.88       1148.59        27.20 o
   4   4  16       2398.80       2450.99        44.45 o
   5   4  16        763.15        692.98         8.72 o
   6   4  16          1.81         13.25         1.13 o
   7   4  16        348.86        373.59         5.25 o
   8   4  16        367.82        354.44         5.21 o
   9   4  16         16.18         16.95         1.77 o
  10   4  16        663.32        664.96         9.66 o
  11   4  16        136.19        146.88         3.84 o
  12   4  16        139.58        147.33         3.97 o
   1   5  16       4590.91       5214.80       117.31 o
   2   5  16        349.73        347.92         8.32 o
   3   5  16       1088.39       1209.01        20.59 o
   4   5  16        117.19        139.69         2.86 o
   5   5  16        595.09        592.46         8.79 o
   6   5  16        127.56        155.60         3.43 o
   7   5  16       1736.49       1709.22        21.22 o
   8   5  16       1080.84       1108.72        15.38 o
   9   5  16         41.47         53.25         3.27 o
  10   5  16        232.42        228.12         4.83 o
  11   5  16        142.97        158.13         3.78 o
   0   6  16          5.28         16.91         1.72 o
   1   6  16         96.45        113.64         2.29 o
   2   6  16        248.02        225.19         3.67 o
   3   6  16          3.02         11.86         2.22 o
   4   6  16          0.38          3.60         1.30 o
   5   6  16          8.86          3.02         1.44 o
   6   6  16       1889.61       1887.99        26.64 o
   7   6  16        698.65        683.90        11.06 o
   8   6  16        235.32        223.64         6.12 o
   9   6  16         61.12         66.81         3.30 o
  10   6  16          0.02          0.52         1.45 o
  11   6  16         14.18         31.63         2.14 o
   1   7  16       1293.82       1301.31        16.48 o
   2   7  16         49.05         72.33         2.43 o
   3   7  16          5.37          5.10         1.52 o
   4   7  16        324.23        347.19         6.37 o
   5   7  16       1251.02       1241.19        18.24 o
   6   7  16         52.22         82.68         3.47 o
   7   7  16        151.93        122.14         4.04 o
   8   7  16         37.49         37.62         2.23 o
   9   7  16         36.02         41.71         2.76 o
  10   7  16         21.60         20.99         1.93 o
   0   8  16        218.71        223.22         7.90 o
   1   8  16          0.02         -0.49         1.54 o
   2   8  16        952.09        954.34        14.68 o
   3   8  16          0.78          3.29         1.83 o
   4   8  16        531.12        543.48        10.59 o
   5   8  16         33.71         37.05         2.63 o
   6   8  16        733.73        715.49        11.64 o
   7   8  16          7.39          8.21         1.96 o
   8   8  16         53.15         52.12         2.73 o
   9   8  16         94.14         97.61         3.36 o
  10   8  16         77.64         77.96         7.35 o
   1   9  16         13.78          5.01         1.95 o
   2   9  16        172.59        133.03         4.58 o
   3   9  16          2.76          0.87         1.68 o
   4   9  16        118.91        119.95         4.18 o
   5   9  16          2.74          4.63         2.14 o
   6   9  16        394.43        383.82        11.17 o
   7   9  16        349.46        375.81        10.09 o
   8   9  16       1179.40       1146.52        17.87 o
   9   9  16        239.59        176.67        12.50 o
   0  10  16        765.05        848.39        20.65 o
   1  10  16        841.52        856.27        16.04 o
   2  10  16       1315.08       1389.54        24.32 o
   3  10  16        145.74        117.15         4.04 o
   4  10  16         82.37         94.56         3.71 o
   5  10  16        168.92        200.17         4.89 o
   6  10  16        192.79        170.94         4.30 o
   7  10  16         27.00         30.03         2.01 o
   1  11  16         35.36         48.86         5.61 o
   2  11  16        177.54        152.26         4.67 o
   3  11  16         10.15          7.82         1.95 o
   4  11  16         65.02         74.02         3.48 o
   5  11  16          2.61          4.31         1.53 o
   6  11  16        306.62        318.64        11.92 o
   0  12  16         29.62         28.87         3.53 o
   1  12  16         79.41         76.97         4.76 o
   2  12  16          6.47          5.08         1.77 o
   3  12  16          2.33          3.68         1.61 o
   4  12  16          0.48          0.00         2.08 o
   1   1  17       3465.62       3367.65        70.94 o
   2   1  17       1436.04       1363.44        31.25 o
   3   1  17       1169.90       1027.76        23.70 o
   4   1  17       2061.13       2204.89        44.59 o
   5   1  17         42.46         15.74         2.63 o
   6   1  17        202.53        186.82         3.31 o
   7   1  17        234.19        217.78         3.61 o
   8   1  17        184.87        181.40         4.07 o
   9   1  17        164.44        157.68         4.07 o
  10   1  17        226.22        221.75         4.85 o
  11   1  17        163.86        159.31         4.22 o
  12   1  17        271.41        290.22         5.35 o
   0   2  17       1364.01       1624.23        52.01 o
   1   2  17       6598.84       6285.89       124.73 o
   2   2  17        263.12        286.94         6.50 o
   3   2  17       3178.84       3465.01        69.47 o
   4   2  17        233.09        236.68        14.18 o
   5   2  17       4855.06       5008.12        88.82 o
   6   2  17          6.11         25.63         1.37 o
   7   2  17        199.41        236.65         4.17 o
   8   2  17        787.40        831.09        11.40 o
   9   2  17        294.89        302.92         5.56 o
  10   2  17          5.04          0.76         1.68 o
  11   2  17        524.39        517.30         7.15 o
  12   2  17         45.27         48.71         2.54 o
   1   3  17        780.16        826.64        19.67 o
   2   3  17       4633.94       4555.36       102.05 o
   3   3  17       1736.23       1754.57        40.26 o
   4   3  17        729.40        815.97        20.29 o
   5   3  17         90.59         86.91         4.05 o
   6   3  17       1304.80       1266.85        15.23 o
   7   3  17        840.56        880.68        10.52 o
   8   3  17        720.15        718.54        10.26 o
   9   3  17        711.65        816.36        11.45 o
  10   3  17         80.12         56.93         2.38 o
  11   3  17         19.43         14.47         1.83 o
  12   3  17         18.75         23.04         1.83 o
   0   4  17       1571.10       1755.37        57.21 o
   1   4  17       2283.22       2735.78        62.15 o
   2   4  17       1506.80       1629.98        39.74 o
   3   4  17       1953.74       2155.13        49.45 o
   4   4  17          3.02          2.04         1.27 o
   5   4  17        295.14        313.07         4.42 o
   6   4  17        212.42        195.91         3.17 o
   7   4  17         66.65         68.76         2.28 o
   8   4  17         11.83         14.67         2.01 o
   9   4  17        613.68        586.29         8.38 o
  10   4  17         44.94         30.39         2.05 o
  11   4  17         11.67         15.42         2.01 o
  12   4  17        231.77        248.67         9.36 o
   1   5  17       2556.59       2636.69        50.87 o
   2   5  17        153.21        170.42         3.94 o
   3   5  17        119.20        123.44         2.74 o
   4   5  17       2913.52       2850.29        30.87 o
   5   5  17        191.15        221.45         3.77 o
   6   5  17          0.47         -1.14         1.36 o
   7   5  17       1496.90       1406.42        17.84 o
   8   5  17          0.36          6.16         1.83 o
   9   5  17        164.56        161.01         4.31 o
  10   5  17        106.76        130.05         4.36 o
  11   5  17         26.58         26.39         1.94 o
   0   6  17         51.40         45.19         2.46 o
   1   6  17       1790.88       1678.95        17.68 o
   2   6  17       2189.05       2323.50        25.67 o
   3   6  17        583.61        544.24         7.04 o
   4   6  17          0.10          0.70         1.38 o
   5   6  17       1172.85       1159.52        15.96 o
   6   6  17        590.27        548.17         9.32 o
   7   6  17       2254.68       2001.70        28.14 o
   8   6  17        590.96        497.84         8.67 o
   9   6  17         70.02         57.35         3.20 o
  10   6  17         16.84         12.18         1.93 o
  11   6  17         44.48         48.42         2.73 o
   1   7  17       1229.57       1275.66        15.64 o
   2   7  17         55.18         65.36         2.27 o
   3   7  17        209.88        209.54         4.55 o
   4   7  17        752.60        802.50        13.48 o
   5   7  17       5037.53       5117.67        73.96 o
   6   7  17         39.32         46.77         2.79 o
   7   7  17        241.63        227.10         5.29 o
   8   7  17        100.31         79.82         3.58 o
   9   7  17        141.47        148.63         6.52 o
  10   7  17         81.79        110.66         3.36 o
   0   8  17         23.69         38.97         3.18 o
   1   8  17        240.63        234.88         5.30 o
   2   8  17        381.87        402.80         7.43 o
   3   8  17        302.93        294.03         6.51 o
   4   8  17         40.19         51.66         2.95 o
   5   8  17        110.57         94.85         4.93 o
   6   8  17          8.26          9.63         2.01 o
   7   8  17        238.36        204.86         5.08 o
   8   8  17         10.86         12.25         2.04 o
   9   8  17         12.51         10.19         1.60 o
   1   9  17         11.09          5.82         1.95 o
   2   9  17        511.12        503.24         9.57 o
   3   9  17        273.20        242.68         5.82 o
   4   9  17        215.21        226.04         5.45 o
   5   9  17       1004.02        974.03        15.15 o
   6   9  17        469.24        388.11         9.32 o
   7   9  17         46.56         56.13         4.31 o
   8   9  17          7.50          6.42         1.77 o
   9   9  17         19.81         18.65         3.12 o
   0  10  17         31.83         32.17         4.11 o
   1  10  17        478.78        481.41        10.12 o
   2  10  17         90.54         97.08         4.17 o
   3  10  17         93.31         95.06         4.82 o
   4  10  17        195.79        160.46         4.59 o
   5  10  17          0.11          2.43         1.78 o
   6  10  17        109.02        109.07         3.49 o
   7  10  17         18.43         33.92         2.26 o
   1  11  17        899.69        895.40        16.01 o
   2  11  17          2.55          4.81         2.34 o
   3  11  17          4.41         14.27         1.95 o
   4  11  17          1.45         -1.72         1.80 o
   5  11  17         39.72         38.80         2.40 o
   6  11  17         17.79         22.27         5.88 o
   0  12  17        441.27        513.37        23.54 o
   1  12  17          0.18          2.31         2.23 o
   2  12  17         58.94         67.19         3.56 o
   3  12  17        117.89        119.74         4.19 o
   0   0  18       7545.55       7303.42       228.83 o
   1   0  18       5813.21       6135.12       175.86 o
   2   0  18        300.27        353.04        19.12 o
   3   0  18       3646.12       3904.92        99.92 o
   4   0  18        183.52        171.22         7.06 o
   5   0  18        199.16        192.37         8.80 o
   6   0  18         38.54         45.83         2.67 o
   7   0  18       1234.00       1269.47        22.19 o
   8   0  18        600.33        547.12        12.74 o
   9   0  18        422.57        436.39        11.68 o
  10   0  18          0.29         -0.11         2.69 o
  11   0  18        943.79        951.11        19.28 o
  12   0  18         16.72         34.11         4.96 o
   1   1  18       1439.60       1649.62        39.70 o
   2   1  18       1461.56       1684.06        38.05 o
   3   1  18       2094.51       2129.35        55.76 o
   4   1  18       2095.63       2161.95        43.93 o
   5   1  18       1413.54       1429.25        27.81 o
   6   1  18        762.10        809.55         9.82 o
   7   1  18        180.70        188.65         3.50 o
   8   1  18         13.56         14.85         1.60 o
   9   1  18        981.61       1073.77        16.32 o
  10   1  18        273.51        257.90         5.66 o
  11   1  18        526.00        568.92         8.94 o
  12   1  18        343.64        370.13         5.93 o
   0   2  18       3190.46       4032.54       127.41 o
   1   2  18        962.66        906.11        18.81 o
   2   2  18        350.73        251.57         5.83 o
   3   2  18        692.84        690.88        14.69 o
   5   2  18        787.19        772.25        12.29 o
   6   2  18       1020.04       1063.51        12.75 o
   7   2  18          0.00          2.55         1.03 o
   8   2  18        162.75        169.49         5.91 o
   9   2  18        405.71        381.88         6.43 o
  10   2  18       1028.43       1002.22        13.52 o
  11   2  18        133.98        122.92         3.61 o
  12   2  18          0.59         -1.29         1.43 o
   1   3  18       1010.70        983.18        23.16 o
   2   3  18        247.42        225.87         6.56 o
   3   3  18       4926.46       5014.18       112.34 o
   4   3  18         17.31         30.94         2.30 o
   5   3  18       1604.71       1506.85        17.71 o
   6   3  18        255.64        273.79         4.36 o
   7   3  18       1230.10       1157.05        14.46 o
   8   3  18         91.04         88.84         3.16 o
   9   3  18        338.92        352.35         6.62 o
  10   3  18         69.02         74.40         2.58 o
  11   3  18        613.63        597.74        10.48 o
  12   3  18         53.44         53.78         2.71 o
   0   4  18       1176.88       1190.30        61.78 o
   1   4  18        845.61        907.92        21.87 o
   2   4  18       2578.83       2785.33        63.25 o
   3   4  18       1049.79       1065.69        18.80 o
   4   4  18        845.88        797.06        10.03 o
   5   4  18        481.73        456.86         6.15 o
   6   4  18        386.77        347.32         4.71 o
   7   4  18          8.52          6.10         1.39 o
   8   4  18        218.68        228.96         4.81 o
   9   4  18         84.73        110.21         3.33 o
  10   4  18         55.43         59.40         2.60 o
  11   4  18        167.98        171.75         5.04 o
  12   4  18         87.30         80.66         5.65 o
   1   5  18        363.85        389.09         7.13 o
   2   5  18        583.65        577.71        10.02 o
   3   5  18        435.05        396.82         5.63 o
   4   5  18        130.49        157.75         2.92 o
   5   5  18       1432.59       1431.12        16.69 o
   6   5  18        364.79        389.39         6.28 o
   7   5  18         37.50         27.40         1.88 o
   8   5  18         10.02          1.37         1.71 o
   9   5  18        592.03        546.36         8.24 o
  10   5  18        180.23        189.82         4.17 o
  11   5  18         99.64         78.38         2.92 o
   0   6  18       1139.98       1131.99        17.41 o
   1   6  18        534.91        569.84         7.11 o
   2   6  18        672.20        612.38         7.74 o
   3   6  18         38.51         51.42         2.12 o
   4   6  18        700.45        684.01         9.81 o
   5   6  18        264.68        297.56         6.20 o
   6   6  18       1300.43       1391.93        18.74 o
   7   6  18        443.26        423.42         7.73 o
   8   6  18         12.02         27.49         2.65 o
   9   6  18         76.89         75.88         3.42 o
  10   6  18         12.02         15.53         1.83 o
  11   6  18         87.68         93.06         4.41 o
   1   7  18        394.30        438.97         7.35 o
   2   7  18        460.04        446.94         5.96 o
   3   7  18        357.26        380.14         6.68 o
   4   7  18       1895.96       1868.19        28.29 o
   5   7  18        532.33        568.67         9.65 o
   6   7  18         10.06          8.65         1.85 o
   7   7  18        281.61        278.09         5.85 o
   8   7  18         75.62         98.92         4.20 o
   9   7  18          1.36         -0.69         1.67 o
  10   7  18         63.11         64.58         2.66 o
   0   8  18        942.30        863.99        18.47 o
   1   8  18        126.14        146.83         4.82 o
   2   8  18        675.06        683.22        11.10 o
   3   8  18        126.18         99.84         3.57 o
   4   8  18        312.91        319.23         6.97 o
   5   8  18        146.48        142.17         4.27 o
   6   8  18         34.04         24.37         2.21 o
   7   8  18        375.56        349.29         6.80 o
   8   8  18        121.81        136.27         4.33 o
   9   8  18          2.45          3.13         1.43 o
   1   9  18         80.80         65.31         3.48 o
   2   9  18         48.05         51.29         2.94 o
   3   9  18        719.83        682.84        13.68 o
   4   9  18        201.39        217.02         5.36 o
   5   9  18       1137.93       1156.36        17.35 o
   6   9  18         19.28         36.95         2.50 o
   7   9  18          3.25         -0.88         1.54 o
   8   9  18        354.23        380.04         7.34 o
   0  10  18         25.60         42.26         3.90 o
   1  10  18        513.96        444.89        13.60 o
   2  10  18        545.79        537.06        12.05 o
   3  10  18         36.06         31.31         2.73 o
   4  10  18          1.40          1.04         1.72 o
   5  10  18         35.55         32.04         2.35 o
   6  10  18         44.68         36.12         2.35 o
   7  10  18        323.50        310.23         6.39 o
   1  11  18        394.42        427.85         8.81 o
   2  11  18          9.58         13.02         2.08 o
   3  11  18          6.84         12.84         1.95 o
   4  11  18         30.64         39.75         2.40 o
   5  11  18          4.62          3.47         1.51 o
   6  11  18         45.30         55.90         5.88 o
   0  12  18        758.15        891.41        35.30 o
   1  12  18        274.56        270.96         8.83 o
   2  12  18          1.45          0.94         1.59 o
   3  12  18        514.91        505.45        15.06 o
   1   1  19        389.43        451.33         9.59 o
   2   1  19        771.12        779.95        21.20 o
   3   1  19       3435.86       3518.48        91.44 o
   4   1  19       2933.03       3098.40        69.86 o
   5   1  19       1333.18       1460.15        20.52 o
   6   1  19         84.92         66.55         1.67 o
   7   1  19       1447.41       1359.99        16.66 o
   8   1  19        706.85        794.08        11.64 o
   9   1  19        703.38        707.90        10.86 o
  10   1  19        230.96        268.90         5.27 o
  11   1  19        677.90        670.40        10.16 o
  12   1  19         44.72         42.89         1.96 o
   0   2  19       1535.54       1525.28        49.40 o
   1   2  19         95.70         94.15         3.44 o
   2   2  19        631.23        728.97        15.38 o
   3   2  19        172.22        160.48         5.22 o
   4   2  19        457.54        439.24        11.16 o
   5   2  19         38.35         54.66         2.18 o
   6   2  19       1137.76       1142.32        13.53 o
   7   2  19        351.31        381.85         5.89 o
   8   2  19        218.21        230.23         5.00 o
   9   2  19        360.25        337.48         6.39 o
  10   2  19        335.03        353.08         6.23 o
  11   2  19          4.66          5.24         1.46 o
  12   2  19         23.92         18.17         1.61 o
   1   3  19        636.23        758.80        18.19 o
   2   3  19        101.77        120.70         4.32 o
   3   3  19       4219.99       4142.66        92.85 o
   4   3  19       2781.83       2695.26        37.38 o
   5   3  19        106.63         65.42         2.34 o
   6   3  19        546.92        621.94         8.18 o
   7   3  19        613.85        666.00         9.43 o
   8   3  19       1151.36       1127.98        15.75 o
   9   3  19       1029.37       1017.20        12.34 o
  10   3  19        183.64        166.70         3.85 o
  11   3  19        217.60        217.10         4.47 o
  12   3  19        106.59        107.15         3.62 o
   0   4  19         59.91        106.89         6.24 o
   1   4  19        199.07        225.72         6.96 o
   2   4  19       1895.54       1902.78        43.94 o
   3   4  19       1606.47       1615.53        24.99 o
   4   4  19         20.82         20.60         1.24 o
   5   4  19        139.71        120.19         2.59 o
   6   4  19       1379.08       1375.47        16.28 o
   7   4  19       3407.61       3279.26        37.45 o
   8   4  19        195.02        220.91         4.66 o
   9   4  19        354.28        328.90         5.95 o
  10   4  19         36.06         39.25         2.10 o
  11   4  19         67.85         58.81         2.46 o
  12   4  19         94.89         69.14         7.35 o
   1   5  19         13.42          0.60         1.18 o
   2   5  19       3016.78       3208.18        35.54 o
   3   5  19        288.20        249.11         3.86 o
   4   5  19        158.31        150.19         2.85 o
   5   5  19         68.26         70.95         2.37 o
   6   5  19        547.01        521.40         7.70 o
   7   5  19         54.44         63.76         3.20 o
   8   5  19         34.13         36.12         2.30 o
   9   5  19         60.59         55.28         2.64 o
  10   5  19        493.55        500.89         7.55 o
  11   5  19        328.87        289.92         5.35 o
   0   6  19       1099.58       1065.06        16.46 o
   1   6  19         54.72         59.60         1.82 o
   2   6  19         89.10         83.84         2.23 o
   3   6  19         55.08         59.24         2.26 o
   4   6  19        660.67        674.98         9.29 o
   5   6  19       1583.42       1615.65        22.75 o
   6   6  19        263.95        292.68         5.60 o
   7   6  19        210.28        192.31         4.80 o
   8   6  19        114.10        131.45         5.26 o
   9   6  19          1.21          3.22         2.08 o
  10   6  19          4.96         10.56         1.93 o
  11   6  19         10.69         10.30         4.41 o
   1   7  19         10.67         15.09         1.44 o
   2   7  19        388.95        363.83         5.47 o
   3   7  19         48.04         46.61         2.67 o
   4   7  19        609.81        629.84        10.97 o
   5   7  19          2.14          6.95         1.95 o
   6   7  19        895.07        829.43        13.07 o
   7   7  19        328.45        318.35         6.42 o
   8   7  19        161.78        156.59         4.81 o
   9   7  19         54.17         47.46         2.76 o
  10   7  19         70.36         73.13         2.92 o
   0   8  19         41.70         48.21         3.68 o
   1   8  19        147.71        155.12         4.18 o
   2   8  19        508.97        534.68         9.25 o
   3   8  19         21.99         25.06         2.48 o
   4   8  19        241.01        273.05         6.26 o
   5   8  19         63.87         50.63         2.97 o
   6   8  19        119.97        121.26         3.99 o
   7   8  19        799.99        780.53        14.55 o
   8   8  19        137.10        118.21         4.68 o
   9   8  19          5.13          0.09         1.43 o
   1   9  19          0.13          2.94         1.78 o
   2   9  19        374.42        374.54         7.10 o
   3   9  19         19.25         24.26         2.73 o
   4   9  19       1450.18       1430.72        22.57 o
   5   9  19        106.16        101.84         4.01 o
   6   9  19         23.03         28.38         2.86 o
   7   9  19        101.72        102.39         4.50 o
   8   9  19        682.41        677.48        11.34 o
   0  10  19        750.04        755.57        18.35 o
   1  10  19        108.22        111.84         4.60 o
   2  10  19        149.43        157.83         7.86 o
   3  10  19        122.31        131.53         4.60 o
   4  10  19         31.15         41.19         2.58 o
   5  10  19          2.50          2.08         1.58 o
   6  10  19        186.97        180.47         4.11 o
   7  10  19         12.46         22.88         2.07 o
   1  11  19          5.38         11.77         2.50 o
   2  11  19        158.60        136.91         4.87 o
   3  11  19        380.32        344.03         7.35 o
   4  11  19        389.71        351.04         6.79 o
   5  11  19        434.76        439.41         8.49 o
   0  12  19        101.56        132.39        10.30 o
   1  12  19          3.65          4.90         2.55 o
   2  12  19        417.69        400.78        12.97 o
   3  12  19          9.24          8.83         3.68 o
   0   0  20      22366.78      26758.59      1187.08 o
   1   0  20       8804.29      10072.97       257.61 o
   2   0  20       3159.70       3510.80        90.30 o
   3   0  20       2894.42       2750.06        71.04 o
   4   0  20        306.78        286.16        11.30 o
   5   0  20         13.62         18.27         1.66 o
   6   0  20        344.84        363.99         6.17 o
   7   0  20         43.57         41.72         2.70 o
   8   0  20        185.80        186.45         7.20 o
   9   0  20        676.77        588.39        20.81 o
  10   0  20        427.16        409.68        10.17 o
  11   0  20        258.12        287.53        12.09 o
  12   0  20        427.59        404.88         9.12 o
   1   1  20       4348.82       4712.16        93.68 o
   2   1  20         21.76         38.80         4.29 o
   3   1  20         26.05         30.23         5.04 o
   4   1  20        602.31        575.27        14.12 o
   5   1  20         20.28         13.21         0.96 o
   6   1  20          7.38          9.01         0.77 o
   7   1  20          7.17         12.29         1.21 o
   8   1  20        457.16        479.27         7.95 o
   9   1  20        884.43        903.66        15.16 o
  10   1  20          4.86          9.84         2.53 o
  11   1  20         12.68         12.67         2.08 o
  12   1  20         97.66        109.49         3.02 o
   0   2  20        918.30        939.23        31.20 o
   1   2  20        264.03        314.40         8.04 o
   2   2  20       3214.96       3285.89        65.78 o
   3   2  20       3004.13       2959.12        66.55 o
   4   2  20       3193.84       3215.35        60.76 o
   5   2  20         66.40         69.74         1.72 o
   6   2  20         56.79         56.69         1.66 o
   7   2  20          0.40          2.65         0.94 o
   8   2  20       1696.81       1764.83        23.36 o
   9   2  20        515.39        548.84         8.85 o
  10   2  20        295.55        320.81         7.11 o
  11   2  20         79.33         77.76         2.57 o
  12   2  20          9.55          4.98         1.36 o
   1   3  20        793.99        845.37        20.22 o
   3   3  20       4619.59       4791.80       107.56 o
   4   3  20       3356.45       3451.81        39.60 o
   5   3  20       1059.73        943.21        10.39 o
   6   3  20        108.22        103.40         2.53 o
   7   3  20        131.20        165.22         3.87 o
   8   3  20        308.79        284.88         5.48 o
   9   3  20         18.96          8.42         1.68 o
  10   3  20        492.62        452.89         6.98 o
  11   3  20          5.36         10.11         1.48 o
  12   3  20         64.91         71.06         6.13 o
   0   4  20       7545.16       8553.43       269.91 o
   1   4  20        823.96        928.64        22.42 o
   2   4  20       4316.27       4338.35        65.13 o
   3   4  20       1429.55       1421.26        17.20 o
   4   4  20         83.94        100.27         2.21 o
   5   4  20         18.40         28.28         1.54 o
   6   4  20         11.99         14.02         1.39 o
   7   4  20       1703.25       1683.77        20.15 o
   8   4  20        748.66        768.99        17.00 o
   9   4  20        713.26        627.90        10.34 o
  10   4  20        370.50        302.18         5.37 o
  11   4  20         88.17        114.27         3.05 o
   1   5  20        549.54        623.84         7.50 o
   2   5  20        210.65        197.21         3.23 o
   3   5  20         84.20        114.23         3.04 o
   4   5  20        882.58        850.95        10.24 o
   5   5  20          5.95          4.82         1.16 o
   6   5  20        520.98        534.91         8.28 o
   7   5  20         97.98        114.45         4.96 o
   8   5  20        572.71        573.89         9.11 o
   9   5  20        155.24        140.67         4.04 o
  10   5  20        355.97        325.89         6.95 o
  11   5  20         83.29         88.71         2.99 o
   0   6  20         51.63         57.85         2.68 o
   1   6  20        279.11        239.63         4.20 o
   2   6  20         20.97         23.58         1.52 o
   3   6  20        703.15        684.88         9.02 o
   4   6  20         74.93         81.67         3.79 o
   5   6  20        499.75        510.67         8.77 o
   6   6  20         72.63         74.63         4.05 o
   7   6  20         13.67          7.72         1.93 o
   8   6  20        469.27        433.67        15.24 o
   9   6  20        181.18        172.61         5.44 o
  10   6  20        122.46        118.34         3.57 o
   1   7  20         28.08         27.28         1.64 o
   2   7  20        263.25        245.65         4.74 o
   3   7  20          0.26          4.18         1.60 o
   4   7  20         10.75         13.51         1.85 o
   5   7  20         25.65         33.87         2.56 o
   6   7  20        931.91        870.11        13.45 o
   7   7  20        188.90        142.18         4.69 o
   8   7  20          0.17         -0.25         1.80 o
   9   7  20        110.28        108.86         4.10 o
  10   7  20        295.09        280.96        10.62 o
   0   8  20        345.97        339.36         8.62 o
   1   8  20         24.63         27.86         2.03 o
   2   8  20        234.25        220.29         4.71 o
   3   8  20        229.73        181.50         4.72 o
   4   8  20        477.78        470.93        10.65 o
   5   8  20        146.91        164.06         4.85 o
   6   8  20        514.22        486.85         8.50 o
   7   8  20        418.93        455.60        11.45 o
   8   8  20        163.02        169.54         4.54 o
   9   8  20          6.62          1.36         1.96 o
   1   9  20         43.40         32.86         2.42 o
   2   9  20          4.31          4.97         2.04 o
   3   9  20       1213.20       1257.26        20.16 o
   4   9  20        264.11        242.64         5.86 o
   5   9  20          0.14          3.53         1.85 o
   6   9  20          1.62          4.60         1.52 o
   7   9  20        236.76        202.18         4.74 o
   8   9  20         87.23        105.29         3.78 o
   0  10  20        678.49        680.61        21.39 o
   1  10  20          3.03          0.76         1.69 o
   2  10  20         94.50        132.86         5.52 o
   3  10  20         87.34         88.26         3.69 o
   4  10  20         83.33         75.36         3.55 o
   5  10  20        118.82        133.43         5.86 o
   6  10  20        128.10        119.54         4.93 o
   7  10  20         12.03         10.30         2.55 o
   1  11  20        806.99        816.44        23.35 o
   2  11  20        153.15        143.98         4.55 o
   3  11  20         30.57         33.30         2.45 o
   4  11  20         19.52         18.44         1.95 o
   5  11  20         37.75         34.72         2.76 o
   0  12  20        109.37        104.44         8.83 o
   1  12  20          4.92          5.30         2.45 o
   2  12  20         23.18         17.77         3.12 o
   1   1  21        479.91        553.48        11.68 o
   2   1  21       3227.38       3517.85        91.44 o
   3   1  21        958.30        953.75        26.03 o
   4   1  21        232.83        174.53         5.45 o
   5   1  21         47.40         42.43         1.84 o
   6   1  21        216.72        180.61         2.86 o
   7   1  21        812.11        797.69        10.32 o
   8   1  21        149.94        122.54         3.57 o
   9   1  21        131.07        134.50         3.89 o
  10   1  21       1170.55       1128.68        15.89 o
  11   1  21         50.24         43.55         2.53 o
  12   1  21        152.62        174.00         3.52 o
   0   2  21       1646.96       1949.79        62.41 o
   1   2  21       3229.70       3557.03        79.61 o
   2   2  21       3416.33       3580.93        80.35 o
   3   2  21        366.95        366.27         9.69 o
   4   2  21        340.61        348.50         6.39 o
   5   2  21        156.82        144.11         2.20 o
   6   2  21         66.41         64.55         1.71 o
   7   2  21         18.35         26.58         1.55 o
   8   2  21        176.15        187.55         4.85 o
   9   2  21         24.59         25.59         2.41 o
  10   2  21         35.52         32.59         2.13 o
  11   2  21         66.82         71.60         2.64 o
  12   2  21          4.78          7.60         1.36 o
   1   3  21       2769.35       3143.42        70.97 o
   2   3  21        124.53        148.91         5.07 o
   3   3  21        256.11        197.92         4.58 o
   4   3  21       1670.30       1717.47        17.72 o
   5   3  21          5.50          3.31         0.67 o
   6   3  21        532.02        480.65         6.94 o
   7   3  21        873.72        860.34        12.30 o
   8   3  21         14.33         38.65         2.01 o
   9   3  21         18.80         17.85         1.84 o
  10   3  21         62.80         48.79         2.30 o
  11   3  21          5.72          5.88         1.38 o
  12   3  21         11.30         22.06         4.41 o
   0   4  21       1350.22       1468.16        35.92 o
   1   4  21       1194.96       1157.87        18.30 o
   2   4  21         35.97         26.77         1.51 o
   3   4  21       2655.76       2616.09        28.99 o
   4   4  21       1866.49       1915.93        21.24 o
   5   4  21         97.98        100.27         2.51 o
   6   4  21        412.11        382.03         6.19 o
   7   4  21        260.51        248.76         4.63 o
   8   4  21        242.29        215.38         4.47 o
   9   4  21         20.44         23.85         2.15 o
  10   4  21        436.52        464.40         7.93 o
  11   4  21         39.39         38.41         1.84 o
   1   5  21         40.36         35.38         1.42 o
   2   5  21        210.46        190.32         3.29 o
   3   5  21        431.18        410.07         5.48 o
   4   5  21         85.15         81.07         2.58 o
   5   5  21         66.23         60.38         2.64 o
   6   5  21        291.57        283.22         5.63 o
   7   5  21         12.91         21.46         1.98 o
   8   5  21          5.03          1.22         1.81 o
   9   5  21          7.60          8.77         1.85 o
  10   5  21         61.40         52.70         2.56 o
  11   5  21        473.19        449.18         7.43 o
   0   6  21         18.79         30.50         1.96 o
   1   6  21       3240.65       3102.36        30.39 o
   2   6  21       1365.00       1400.30        16.09 o
   3   6  21          1.77          5.12         1.24 o
   4   6  21        539.96        580.57         8.89 o
   5   6  21       1099.32       1031.20        15.37 o
   6   6  21        822.08        888.86        17.65 o
   7   6  21        212.24        217.85         5.62 o
   8   6  21        884.01        823.32        15.56 o
   9   6  21         16.59         16.18         2.30 o
  10   6  21         39.25         61.82         2.79 o
   1   7  21        890.81        909.16        11.51 o
   2   7  21          1.85          1.18         1.32 o
   3   7  21         66.34         65.21         3.14 o
   4   7  21       1540.92       1576.87        24.39 o
   5   7  21       2029.99       2084.31        31.29 o
   6   7  21        684.49        628.59        11.05 o
   7   7  21          2.73          3.24         2.14 o
   8   7  21        108.72        103.91         4.34 o
   9   7  21        250.58        269.31         6.29 o
  10   7  21        116.18        130.18         4.74 o
   0   8  21          6.92         14.32         2.50 o
   1   8  21        312.43        326.18         5.94 o
   2   8  21         76.78        103.08         3.76 o
   3   8  21        494.44        518.75         8.37 o
   4   8  21       1008.58        983.72        14.96 o
   5   8  21        439.81        417.47        10.26 o
   6   8  21         13.29         30.35         3.14 o
   7   8  21        144.28        142.80         4.54 o
   8   8  21         60.36         51.08         3.49 o
   9   8  21         34.57         39.69         2.32 o
   1   9  21          6.93          8.41         1.79 o
   2   9  21         14.32         14.11         2.98 o
   3   9  21        523.45        546.90        10.17 o
   4   9  21         27.35         45.06         3.68 o
   5   9  21        573.18        605.51         9.90 o
   6   9  21        374.48        361.45         7.61 o
   7   9  21        139.79        136.50         4.24 o
   8   9  21         12.61         11.43         1.77 o
   0  10  21        904.97        901.21        21.20 o
   1  10  21        163.28        180.21         5.32 o
   2  10  21         23.38         22.39         2.97 o
   3  10  21       1579.14       1623.70        26.75 o
   4  10  21         66.57         62.05         3.17 o
   5  10  21         59.41         78.48         2.96 o
   6  10  21         42.94         36.52         2.45 o
   7  10  21          6.28          2.94         2.94 o
   1  11  21          0.02          4.09         1.93 o
   2  11  21         49.54         55.24         3.05 o
   3  11  21        293.23        278.74         6.26 o
   4  11  21         40.92         25.35         2.34 o
   5  11  21        124.53        136.80         8.83 o
   0  12  21       1759.71       1676.92        61.78 o
   1  12  21         45.68         51.27         5.15 o
   2  12  21        476.17        458.95        20.59 o
   0   0  22      31113.11      34031.11      1509.22 o
   1   0  22      10221.84      11805.39       369.77 o
   2   0  22        239.96        284.01         8.10 o
   3   0  22       1236.58        956.42        25.16 o
   4   0  22        746.09        832.25        28.03 o
   5   0  22       1761.19       1526.56        19.45 o
   6   0  22         96.98         71.09         2.46 o
   7   0  22          0.48          1.77         1.73 o
   8   0  22         16.29         17.27         2.23 o
   9   0  22        340.47        334.78         8.83 o
  10   0  22        142.95        161.30         6.14 o
  11   0  22        251.37        266.58         7.16 o
  12   0  22        715.50        663.16        10.87 o
   1   1  22       1787.85       1678.03        38.06 o
   2   1  22       1652.03       1800.95        47.27 o
   3   1  22         62.47         79.47         4.08 o
   4   1  22        970.96        975.73        15.64 o
   5   1  22         22.57         29.85         1.10 o
   6   1  22        411.44        379.57         4.85 o
   7   1  22        128.54        118.51         2.99 o
   8   1  22        545.10        516.82         7.96 o
   9   1  22       1466.00       1488.39        20.11 o
  10   1  22        478.95        501.31         8.24 o
  11   1  22        471.57        484.81         8.27 o
  12   1  22        676.85        703.62        11.29 o
   0   2  22        532.44        748.51        25.47 o
   1   2  22      14610.61      15898.93       351.75 o
   2   2  22      10317.80      11621.45       257.60 o
   3   2  22          1.18          1.24         1.21 o
   4   2  22        333.11        391.90         5.42 o
   5   2  22         40.49         45.04         1.28 o
   6   2  22       2912.02       2918.68        31.05 o
   7   2  22          2.68          0.49         1.22 o
   8   2  22        506.16        460.48         8.02 o
   9   2  22          0.04          2.42         1.53 o
  10   2  22        242.72        239.93         4.50 o
  11   2  22        108.67         86.24         2.88 o
  12   2  22          1.05          0.82         1.93 o
   1   3  22       1225.98       1309.92        30.52 o
   2   3  22        852.59        929.66        16.44 o
   3   3  22        321.85        347.90         5.48 o
   4   3  22         49.11         47.94         1.22 o
   5   3  22          0.00          3.81         0.98 o
   6   3  22         16.39         16.15         1.10 o
   7   3  22        217.17        238.23         4.45 o
   8   3  22        346.76        295.48         5.09 o
   9   3  22         59.25         49.96         2.43 o
  10   3  22         52.93         54.94         2.45 o
  11   3  22        188.34        168.49         3.65 o
   0   4  22        181.51        239.71         5.31 o
   1   4  22        114.49        107.20         2.42 o
   2   4  22        394.37        448.83         5.92 o
   3   4  22        406.30        441.70         5.56 o
   4   4  22       2952.11       2955.49        33.62 o
   5   4  22         60.70         66.05         2.19 o
   6   4  22       1632.94       1697.82        22.58 o
   7   4  22       2439.60       2344.15        28.67 o
   8   4  22        280.58        284.90         5.52 o
   9   4  22        274.61        254.81         5.58 o
  10   4  22        148.40        129.13         3.36 o
  11   4  22         32.21         24.10         1.60 o
   1   5  22        348.62        361.40         4.72 o
   2   5  22         69.90         77.76         1.89 o
   3   5  22       1486.42       1444.54        16.31 o
   4   5  22        116.23        111.79         2.66 o
   5   5  22        993.16       1016.09        15.12 o
   6   5  22         58.21         61.87         2.74 o
   7   5  22        478.23        424.72         8.04 o
   8   5  22          0.24          3.20         1.81 o
   9   5  22        122.21        133.88         4.55 o
  10   5  22         30.73         22.11         2.01 o
  11   5  22        256.60        244.77         9.15 o
   0   6  22        774.05        767.75        12.44 o
   1   6  22        140.28        143.61         2.76 o
   2   6  22       2605.76       2477.52        27.56 o
   3   6  22          1.62          3.69         1.17 o
   4   6  22         45.42         52.74         2.22 o
   5   6  22         30.28         17.17         1.93 o
   6   6  22        772.27        864.03        18.18 o
   7   6  22        530.49        477.78        10.96 o
   8   6  22        215.10        200.04         5.94 o
   9   6  22         21.87         14.12         2.30 o
  10   6  22          0.01          1.05         1.51 o
   1   7  22         35.23         36.78         2.00 o
   2   7  22        373.62        378.01         6.13 o
   3   7  22         15.22          9.95         1.66 o
   4   7  22        106.96        111.58         3.93 o
   5   7  22        204.96        216.32         5.34 o
   6   7  22        468.03        465.76        10.96 o
   7   7  22        144.46        135.13         6.01 o
   8   7  22        230.49        199.22         5.63 o
   9   7  22          8.15          3.61         1.77 o
  10   7  22         26.84         22.06         4.41 o
   0   8  22        588.92        615.29        15.07 o
   1   8  22         28.73         33.27         2.08 o
   2   8  22         20.00         23.06         2.08 o
   3   8  22         86.30         84.00         3.47 o
   4   8  22        224.18        244.67         7.38 o
   5   8  22       1188.36       1130.90        18.46 o
   6   8  22        516.31        488.06        10.31 o
   7   8  22          7.71          2.38         2.04 o
   8   8  22          0.09          0.00         1.51 o
   9   8  22          0.01         -1.23         1.61 o
   1   9  22         41.43         42.15         2.76 o
   2   9  22          4.09          2.41         2.08 o
   3   9  22         28.38         37.38         2.65 o
   4   9  22         26.92         20.52         2.11 o
   5   9  22       1264.92       1266.43        20.08 o
   6   9  22        179.32        191.73         4.94 o
   7   9  22          1.29         -0.68         1.75 o
   8   9  22        468.72        444.53        28.68 o
   0  10  22         94.38        134.00         9.56 o
   1  10  22        230.66        193.33         6.68 o
   2  10  22         22.75         30.24         2.26 o
   3  10  22          1.22          6.01         1.87 o
   4  10  22         14.18         14.63         2.17 o
   5  10  22        123.51         88.92         4.49 o
   6  10  22          1.09          8.09         1.77 o
   1  11  22        126.87        101.77         8.95 o
   2  11  22          2.76         10.72         1.93 o
   3  11  22         12.12         20.27         2.34 o
   4  11  22         30.60         22.75         2.12 o
   5  11  22        175.21        183.87        10.30 o
   0  12  22        559.20        458.95        19.12 o
   1  12  22          6.53          4.41         2.08 o
   1   1  23       3182.08       3517.57        78.69 o
   2   1  23       1265.61       1251.39        28.85 o
   3   1  23        600.83        602.95        17.21 o
   4   1  23         31.39         21.90         1.03 o
   5   1  23        408.62        459.23         5.29 o
   6   1  23        131.01        121.00         2.20 o
   7   1  23         12.67          9.75         1.32 o
   8   1  23         72.82         68.94         3.04 o
   9   1  23        103.10        100.39         3.58 o
  10   1  23        737.59        713.56        10.86 o
  11   1  23        102.23         96.79         2.83 o
  12   1  23        736.81        752.52        13.68 o
   0   2  23       1433.18       1691.05        54.60 o
   1   2  23       1611.34       1790.29        41.00 o
   2   2  23        720.07        812.56        19.28 o
   3   2  23       1201.63       1275.83        22.02 o
   4   2  23        187.00        151.56         2.35 o
   5   2  23         30.36         24.58         1.14 o
   6   2  23       1439.13       1368.07        15.24 o
   7   2  23        378.03        435.21         6.49 o
   8   2  23         13.63         11.19         1.59 o
   9   2  23          0.12          1.61         1.49 o
  10   2  23          3.99         -1.27         1.33 o
  11   2  23        123.69        123.64         3.12 o
   1   3  23         21.29         17.27         1.41 o
   2   3  23        321.68        322.93         5.20 o
   3   3  23          8.93          5.82         1.07 o
   4   3  23        128.24        133.31         2.03 o
   5   3  23        497.34        529.08         5.95 o
   6   3  23         52.55         45.23         1.59 o
   7   3  23        585.35        617.04         8.30 o
   8   3  23         30.06         24.16         2.56 o
   9   3  23         49.17         32.87         1.99 o
  10   3  23       1337.59       1261.67        16.20 o
  11   3  23        134.38        123.82         3.07 o
   0   4  23       1287.04       1164.96        19.23 o
   1   4  23        117.27        125.05         2.51 o
   2   4  23        591.80        681.51         7.68 o
   3   4  23       1326.56       1303.07        13.71 o
   4   4  23          1.52          1.76         0.77 o
   5   4  23         11.14         10.33         1.17 o
   6   4  23        444.23        432.77         7.52 o
   7   4  23         18.66          3.54         1.49 o
   8   4  23         95.65         82.33         3.43 o
   9   4  23        159.77        211.42         4.95 o
  10   4  23          5.16          2.21         1.42 o
  11   4  23        162.15        174.81         3.56 o
   1   5  23        195.67        204.75         3.09 o
   2   5  23       2162.72       2144.40        21.27 o
   3   5  23        138.67        122.94         2.91 o
   4   5  23       2122.95       2117.37        23.42 o
   5   5  23          0.88          2.80         1.47 o
   6   5  23        534.64        576.58         9.86 o
   7   5  23        301.62        295.48         5.93 o
   8   5  23        660.89        625.56        11.56 o
   9   5  23        112.09        129.82         4.20 o
  10   5  23          2.84          7.17         1.47 o
  11   5  23         90.43         95.61         8.83 o
   0   6  23        287.96        271.25         5.73 o
   1   6  23       1525.13       1536.17        16.33 o
   2   6  23         43.27         49.94         1.89 o
   3   6  23         51.51         63.01         2.25 o
   4   6  23         23.44         30.72         1.81 o
   5   6  23        288.42        261.26         5.09 o
   6   6  23       5549.27       5587.01       112.68 o
   7   6  23         66.99         66.20         3.88 o
   8   6  23        582.00        561.95        15.02 o
   9   6  23         79.24         70.17         3.41 o
  10   6  23          7.97          9.97         1.51 o
   1   7  23        122.96        134.10         3.58 o
   2   7  23        117.44        111.42         3.13 o
   3   7  23        351.23        324.59         5.68 o
   4   7  23          0.81          5.25         1.71 o
   5   7  23        975.97        890.00        14.58 o
   6   7  23          6.48          8.30         2.76 o
   7   7  23        302.87        254.15         6.78 o
   8   7  23        559.52        556.26        10.86 o
   9   7  23          3.02          0.11         1.64 o
   0   8  23        637.13        589.82        12.64 o
   1   8  23         48.04         41.84         2.43 o
   2   8  23        158.73        136.48         3.81 o
   3   8  23         39.22         34.51         2.42 o
   4   8  23         56.89         41.88         4.17 o
   5   8  23         90.16        113.37         4.12 o
   6   8  23         28.44         30.33         2.84 o
   7   8  23        111.29        117.28         4.04 o
   8   8  23          2.22         -0.42         1.51 o
   9   8  23         13.47         17.65         4.41 o
   1   9  23        420.50        427.11         8.48 o
   2   9  23         17.91         30.04         2.56 o
   3   9  23        323.56        316.48         6.79 o
   4   9  23        256.44        275.84         6.19 o
   5   9  23        474.66        426.34         8.13 o
   6   9  23        114.00        114.05         4.30 o
   7   9  23         13.21         17.31         1.81 o
   8   9  23         24.48         20.59         4.41 o
   0  10  23          0.03          5.15         3.68 o
   1  10  23          0.23          2.45         1.83 o
   2  10  23       1192.50       1168.69        21.82 o
   3  10  23         43.50         61.35         3.51 o
   4  10  23          5.39          4.41         1.61 o
   5  10  23         95.95         85.77         4.88 o
   6  10  23        399.43        410.80        11.04 o
   1  11  23         16.96         18.17         2.34 o
   2  11  23         77.12         85.56         4.48 o
   3  11  23         19.66         30.36         4.73 o
   4  11  23         11.23         11.92         3.12 o
   0   0  24       4090.91       4329.09       192.70 o
   1   0  24        887.96        950.91        31.71 o
   2   0  24          6.99         10.48         1.40 o
   3   0  24        168.67        146.41         4.95 o
   4   0  24         67.08         84.58         3.51 o
   5   0  24        114.92        133.26         3.47 o
   6   0  24       2520.32       2507.27        35.56 o
   7   0  24         38.15         36.41         2.68 o
   8   0  24        286.95        303.61         7.49 o
   9   0  24       1717.31       1794.35        33.05 o
  10   0  24          4.25          5.88         2.69 o
  11   0  24          6.52         11.40         2.55 o
  12   0  24       1036.18       1084.11        41.19 o
   1   1  24       2884.42       3327.28        74.65 o
   2   1  24       6107.17       6603.52       146.72 o
   3   1  24         47.16         57.09         2.62 o
   4   1  24        463.27        425.76         4.68 o
   5   1  24          0.17          2.02         0.58 o
   6   1  24        204.97        219.64         3.20 o
   7   1  24        684.16        704.58        10.07 o
   8   1  24          0.22          1.91         1.29 o
   9   1  24        543.00        547.13         9.05 o
  10   1  24        214.83        206.07         4.76 o
  11   1  24        123.62        151.39         3.45 o
   0   2  24       8303.56       9453.95       296.96 o
   1   2  24      19164.76      19861.81       439.82 o
   2   2  24       2081.76       2165.53        32.88 o
   3   2  24        223.01        216.59         4.18 o
   4   2  24        629.19        623.99         6.83 o
   5   2  24         62.16         70.43         2.33 o
   6   2  24         86.59         95.27         2.14 o
   7   2  24        925.89        978.88        12.80 o
   8   2  24       1722.77       1821.43        23.82 o
   9   2  24         31.18         20.64         1.96 o
  10   2  24        345.94        291.51         5.23 o
  11   2  24        441.08        400.62         6.20 o
   1   3  24         38.47         24.19         1.41 o
   2   3  24        206.02        225.99         3.29 o
   3   3  24        907.94        856.98        10.19 o
   4   3  24         65.36         42.68         1.16 o
   5   3  24       1465.81       1444.55        14.37 o
   6   3  24        235.97        217.78         3.66 o
   7   3  24        933.53        907.08        12.20 o
   8   3  24        289.62        338.88         6.06 o
   9   3  24         55.52         51.19         2.42 o
  10   3  24        473.38        487.68         7.75 o
  11   3  24         70.82         90.18         2.63 o
   0   4  24         42.95         44.77         2.16 o
   1   4  24       1146.08       1094.67        12.28 o
   2   4  24          4.10          3.44         0.86 o
   3   4  24        591.84        573.06         6.68 o
   4   4  24        811.32        764.52         9.15 o
   5   4  24         13.72         10.38         2.56 o
   6   4  24        845.47        810.91        12.48 o
   7   4  24         13.82          9.54         1.53 o
   8   4  24          7.19          3.14         1.54 o
   9   4  24       1971.65       1968.32        25.58 o
  10   4  24         24.68         23.22         1.74 o
  11   4  24          2.63          5.75         1.77 o
   1   5  24        293.08        243.65         3.46 o
   2   5  24         25.75         30.50         1.36 o
   3   5  24          6.96         14.64         1.12 o
   4   5  24        355.57        375.32         5.81 o
   5   5  24       2790.98       2906.76        37.08 o
   6   5  24        660.59        632.50        10.26 o
   7   5  24        139.25        157.06         4.10 o
   8   5  24        506.71        456.39        10.53 o
   9   5  24        517.58        586.87        15.69 o
  10   5  24       1153.62       1085.72        15.45 o
   0   6  24       1511.30       1577.74        25.86 o
   1   6  24        304.51        301.40         4.39 o
   2   6  24         37.42         42.82         1.83 o
   3   6  24       3150.44       3201.08        36.57 o
   4   6  24        716.34        737.31        10.17 o
   5   6  24        578.06        552.63         9.14 o
   6   6  24         65.53         83.12         4.59 o
   7   6  24        209.54        191.53         5.53 o
   8   6  24        232.58        233.28         7.33 o
   9   6  24        392.65        448.05        10.48 o
  10   6  24        278.38        285.17         5.64 o
   1   7  24         60.11         77.58         3.02 o
   2   7  24          0.03          2.18         1.60 o
   3   7  24         46.78         55.77         2.50 o
   4   7  24        644.78        652.20         9.44 o
   5   7  24        792.10        785.88        12.35 o
   6   7  24         84.54         84.05         4.06 o
   7   7  24          0.21         -2.25         2.25 o
   8   7  24         38.94         52.53         3.84 o
   9   7  24        222.12        205.77         6.03 o
   0   8  24         31.18         47.46         4.15 o
   1   8  24       1049.79       1002.94        15.29 o
   2   8  24         21.23         24.30         2.13 o
   3   8  24         97.04         97.90         4.61 o
   4   8  24         83.20         65.41         4.38 o
   5   8  24         52.37         52.22         2.94 o
   6   8  24          7.47         13.79         3.29 o
   7   8  24          2.09          3.35         1.69 o
   8   8  24         56.74         57.72         3.51 o
   1   9  24        122.76        100.96         3.81 o
   2   9  24         19.17         16.66         2.26 o
   3   9  24         10.28         14.36         1.87 o
   4   9  24          1.81          0.45         1.64 o
   5   9  24        299.85        317.11        11.83 o
   6   9  24        633.30        626.93        11.80 o
   7   9  24        113.47         87.65         3.10 o
   0  10  24        558.47        587.31        18.18 o
   1  10  24          2.71          4.05         2.21 o
   2  10  24          0.46          2.60         1.64 o
   3  10  24        194.15        192.56         5.16 o
   4  10  24          6.47          7.55         2.19 o
   5  10  24         94.53        101.84         4.46 o
   6  10  24         28.02         27.70         2.76 o
   1  11  24         55.22         71.99         3.68 o
   2  11  24        218.94        198.58         6.47 o
   3  11  24        177.69        169.51         9.97 o
   4  11  24         53.03         54.43         7.35 o
   1   1  25       1485.99       1464.72        33.64 o
   2   1  25        114.59        110.46         3.01 o
   3   1  25        779.21        823.04        14.11 o
   4   1  25          0.07          2.10         0.61 o
   5   1  25          0.37          1.58         0.91 o
   6   1  25          2.12          1.44         0.91 o
   7   1  25        352.78        349.48         5.42 o
   8   1  25        519.32        478.53         7.50 o
   9   1  25         10.73         14.68         1.41 o
  10   1  25          9.90          8.11         1.43 o
  11   1  25         68.55         57.78         2.24 o
   0   2  25       1970.90       1990.71        71.66 o
   1   2  25        166.56        153.39         4.00 o
   2   2  25         69.45         50.81         1.84 o
   3   2  25          4.17          3.61         1.01 o
   4   2  25         11.87         16.81         0.92 o
   5   2  25       1391.96       1355.27        15.31 o
   6   2  25         48.33         57.54         1.72 o
   7   2  25        846.68        830.91        11.10 o
   8   2  25        140.63        167.69         3.76 o
   9   2  25        121.03        112.85         3.09 o
  10   2  25          3.40          2.94         1.33 o
  11   2  25          3.59          5.45         1.50 o
   1   3  25         46.57         35.04         1.66 o
   2   3  25       1402.78       1406.11        14.64 o
   3   3  25       2487.31       2335.13        23.83 o
   4   3  25        404.21        404.79         4.51 o
   5   3  25          4.39          2.51         0.74 o
   6   3  25          9.79         12.88         1.41 o
   7   3  25       2068.43       2214.77        27.09 o
   8   3  25        497.15        522.11         8.21 o
   9   3  25        470.49        450.14         7.41 o
  10   3  25        253.81        230.58         4.31 o
  11   3  25          2.56         -1.01         1.23 o
   0   4  25         19.58         13.24         1.43 o
   1   4  25        290.95        331.29         4.28 o
   2   4  25        799.27        857.56         9.08 o
   3   4  25        525.08        575.47         6.62 o
   4   4  25        674.42        695.05         8.43 o
   5   4  25        161.57        171.23         3.48 o
   6   4  25        313.99        308.83         5.89 o
   7   4  25         68.50         94.14         3.34 o
   8   4  25        140.67        132.23         3.55 o
   9   4  25         26.22         24.79         1.93 o
  10   4  25          1.99          3.94         1.42 o
  11   4  25        314.38        315.69        11.65 o
   1   5  25        672.93        635.91         7.08 o
   2   5  25        581.21        539.00         6.67 o
   3   5  25        462.45        489.61         6.04 o
   4   5  25         30.68         28.57         1.94 o
   5   5  25          1.10          6.79         1.42 o
   6   5  25          0.64          3.73         1.68 o
   7   5  25        957.89        874.82        13.35 o
   8   5  25         15.23         17.14         1.65 o
   9   5  25        479.14        434.33         8.31 o
  10   5  25        239.98        241.91         5.28 o
   0   6  25        469.79        480.11         9.54 o
   1   6  25       2595.34       2516.99        26.52 o
   2   6  25         99.49        121.11         3.03 o
   3   6  25         31.05         33.00         1.73 o
   4   6  25       1364.67       1385.05        16.75 o
   5   6  25         19.77         15.70         1.93 o
   6   6  25        650.65        662.80        10.68 o
   7   6  25         56.51         32.54         2.25 o
   8   6  25         48.30         48.52         3.05 o
   9   6  25        516.65        542.16         9.62 o
  10   6  25          8.13         10.38         1.77 o
   1   7  25        239.82        246.50         6.27 o
   2   7  25        824.83        837.44        12.19 o
   3   7  25        433.77        442.03         6.99 o
   4   7  25        299.42        303.27         7.56 o
   5   7  25         12.99         15.35         2.74 o
   6   7  25         95.03        117.96         4.12 o
   7   7  25        296.72        319.56         7.44 o
   8   7  25        288.30        287.09         6.25 o
   9   7  25        116.66        127.47         4.17 o
   0   8  25         74.40         80.15         6.76 o
   1   8  25       1602.73       1678.47        22.54 o
   2   8  25        349.69        386.13         7.09 o
   3   8  25        465.22        456.89         8.06 o
   4   8  25          3.84          7.05         1.75 o
   5   8  25         69.64         87.67         4.10 o
   6   8  25        141.79        140.97         4.66 o
   7   8  25        112.05         84.90         3.88 o
   8   8  25          0.18          1.18         1.41 o
   1   9  25          7.16          8.17         1.68 o
   2   9  25        151.26        148.46         4.11 o
   3   9  25        149.46        146.40         4.10 o
   4   9  25          7.14          5.71         1.69 o
   5   9  25         29.59         18.16         2.26 o
   6   9  25         34.27         35.48         2.53 o
   7   9  25         32.59         38.14         2.50 o
   0  10  25         14.42         20.10         4.16 o
   1  10  25        325.40        358.86        10.63 o
   2  10  25         16.73         24.94         3.67 o
   3  10  25        339.76        357.92        11.37 o
   4  10  25         85.26         93.40         6.16 o
   5  10  25         47.67         48.49         4.46 o
   6  10  25          9.90         19.12         4.41 o
   1  11  25        123.02        121.59         4.88 o
   2  11  25         15.36          8.62         2.14 o
   3  11  25        272.31        278.41         9.84 o
   4  11  25        309.39        279.49        13.24 o
   0   0  26       9362.13      10751.39       476.60 o
   1   0  26        336.36        392.58        13.22 o
   2   0  26       1518.26       1404.62        33.75 o
   3   0  26       1382.88       1559.42        22.76 o
   4   0  26        909.56        938.38        15.13 o
   5   0  26       1329.28       1285.81        19.27 o
   6   0  26        142.99        155.46         3.36 o
   7   0  26         67.42         90.94         5.52 o
   8   0  26        424.77        375.25         8.86 o
   9   0  26          8.48         13.67         3.18 o
  10   0  26         19.62         13.37         1.86 o
  11   0  26        165.77        147.04         4.05 o
   1   1  26       1304.18       1243.01        19.15 o
   2   1  26        206.63        208.23         3.86 o
   3   1  26        158.64        170.49         3.00 o
   4   1  26          0.63          5.32         0.68 o
   5   1  26        612.53        631.43         6.87 o
   6   1  26       2367.40       2364.02        24.92 o
   7   1  26        341.59        325.26         5.04 o
   8   1  26         19.35         17.11         1.40 o
   9   1  26        359.44        352.88         5.91 o
  10   1  26        117.59        100.57         2.75 o
  11   1  26        329.62        308.34         5.02 o
   0   2  26         29.67         54.92         3.82 o
   1   2  26       3359.63       3538.62        42.76 o
   2   2  26         51.99         60.41         1.66 o
   3   2  26        664.55        751.89         8.01 o
   4   2  26        515.71        477.28         5.25 o
   5   2  26         64.81         59.70         1.68 o
   6   2  26       3975.67       3946.17        44.34 o
   7   2  26         58.26         56.31         2.40 o
   8   2  26        518.62        527.53         7.62 o
   9   2  26         94.03        109.43         4.66 o
  10   2  26         14.09         13.25         1.40 o
  11   2  26         32.98         25.33         1.63 o
   1   3  26        207.89        224.91         3.21 o
   2   3  26         10.01         19.40         0.81 o
   3   3  26          3.44          5.32         0.83 o
   4   3  26       1019.79        995.93         9.95 o
   5   3  26         67.51         78.17         1.83 o
   6   3  26        129.40        131.02         2.75 o
   7   3  26       1739.98       1728.27        20.46 o
   8   3  26         77.06         88.00         3.06 o
   9   3  26        132.21        151.81         4.91 o
  10   3  26        210.94        181.27         3.68 o
  11   3  26          9.99         15.25         1.86 o
   0   4  26       2918.10       2949.19        39.25 o
   1   4  26          7.37         12.47         2.12 o
   2   4  26         11.80         19.51         1.44 o
   3   4  26         36.19         65.58         1.72 o
   4   4  26       4133.84       4143.32        42.41 o
   5   4  26        185.67        188.91         3.58 o
   6   4  26       1265.23       1241.04        18.03 o
   7   4  26        959.92        966.91        14.61 o
   8   4  26        210.01        184.42         4.31 o
   9   4  26        359.29        327.09         5.98 o
  10   4  26          7.11          3.45         0.94 o
  11   4  26        478.93        450.43        14.56 o
   1   5  26       1097.85       1135.70        11.84 o
   2   5  26       1745.30       1812.26        18.21 o
   3   5  26        984.11        986.53        11.53 o
   4   5  26        277.52        252.62         4.70 o
   5   5  26         47.47         53.14         2.29 o
   6   5  26        459.72        476.31         8.15 o
   7   5  26        826.48        832.96        12.79 o
   8   5  26        101.80        115.99         3.68 o
   9   5  26          0.03          0.90         1.09 o
  10   5  26        738.95        723.77        11.10 o
   0   6  26         13.42         17.31         2.97 o
   1   6  26        159.20        142.34         3.25 o
   2   6  26          0.00          2.05         1.12 o
   3   6  26       1159.56       1146.75        14.11 o
   4   6  26        501.30        502.50         7.67 o
   5   6  26        248.49        226.33         4.61 o
   6   6  26         22.91         14.52         1.73 o
   7   6  26         91.06         69.59         3.03 o
   8   6  26        115.33        116.96         3.83 o
   9   6  26         35.40         45.68         2.46 o
  10   6  26          1.27          2.65         2.45 o
   1   7  26         39.42         37.44         2.08 o
   2   7  26          7.82         17.37         1.83 o
   3   7  26       1203.46       1219.02        15.92 o
   4   7  26       1892.18       2015.71        30.12 o
   5   7  26         64.00         71.48         3.38 o
   6   7  26        166.96        166.87         4.85 o
   7   7  26          0.06          1.40         1.90 o
   8   7  26         76.92         70.83         3.31 o
   9   7  26          0.03          1.77         1.73 o
   0   8  26       6711.92       6778.13       139.15 o
   1   8  26         20.00         21.87         2.03 o
   2   8  26        296.30        337.05         6.14 o
   3   8  26        194.04        193.27         4.49 o
   4   8  26        148.22        164.11         4.25 o
   5   8  26        416.56        391.89         8.64 o
   6   8  26         43.50         35.16         2.62 o
   7   8  26         86.20         74.71         3.31 o
   8   8  26         31.12         34.59         2.17 o
   1   9  26        211.18        191.32         5.18 o
   2   9  26          6.36         11.97         1.85 o
   3   9  26        178.11        186.91         4.39 o
   4   9  26          1.63          4.88         2.07 o
   5   9  26         72.45         70.97         3.51 o
   6   9  26        320.81        316.70         7.46 o
   7   9  26         72.56         53.07         2.92 o
   0  10  26        119.47        131.73        10.30 o
   1  10  26        843.28        804.62        16.36 o
   2  10  26         70.23         77.63         3.64 o
   3  10  26         67.64         76.63         3.70 o
   4  10  26        534.06        507.63        14.44 o
   5  10  26          2.54          5.00         1.87 o
   6  10  26         36.68         32.36         4.41 o
   1  11  26        547.97        498.22        10.30 o
   2  11  26        213.49        246.01         8.80 o
   3  11  26          5.19          2.94         2.94 o
   1   1  27          5.31          9.51         0.91 o
   2   1  27         24.50         36.79         1.52 o
   3   1  27        276.76        286.16         4.01 o
   4   1  27          4.76          8.58         0.71 o
   5   1  27        422.18        388.85         4.58 o
   6   1  27        161.27        145.92         2.61 o
   7   1  27       1981.93       1911.17        23.28 o
   8   1  27        319.38        394.57         6.74 o
   9   1  27        495.05        439.83         6.92 o
  10   1  27          0.21         -0.53         1.05 o
  11   1  27        266.95        258.02         5.85 o
   0   2  27        647.87        764.03        12.81 o
   1   2  27       1131.11       1102.78        12.15 o
   2   2  27          0.00          3.71         0.66 o
   3   2  27        127.91        121.58         1.92 o
   4   2  27       1037.16       1017.68         9.77 o
   5   2  27         63.69         62.47         1.66 o
   6   2  27        214.81        213.44         3.50 o
   7   2  27        874.59        881.52        10.45 o
   8   2  27         54.92         55.40         2.30 o
   9   2  27        257.00        262.99         5.05 o
  10   2  27         36.70         41.06         2.07 o
  11   2  27         32.72         37.36         2.06 o
   1   3  27       1368.00       1431.59        14.38 o
   2   3  27       1553.95       1545.92        14.91 o
   3   3  27       8733.05       8435.84        83.64 o
   4   3  27       1431.04       1354.27        13.75 o
   5   3  27       1718.37       1715.02        18.50 o
   6   3  27         69.41         59.53         1.85 o
   7   3  27          7.00         11.19         2.21 o
   8   3  27         93.05        101.62         2.95 o
   9   3  27        538.27        553.42         9.07 o
  10   3  27        155.20        141.29         3.12 o
  11   3  27        803.75        793.47        18.39 o
   0   4  27        118.34        146.60         3.47 o
   1   4  27         12.48          3.11         0.90 o
   2   4  27        645.14        598.46         6.61 o
   3   4  27       5361.12       5063.88        48.50 o
   4   4  27        279.42        310.92         4.35 o
   5   4  27        261.64        261.45         4.52 o
   6   4  27        194.08        206.17         4.51 o
   7   4  27       2257.56       2277.38        31.55 o
   8   4  27        788.69        780.64        12.71 o
   9   4  27        207.80        209.08         4.15 o
  10   4  27        555.43        532.31         9.73 o
   1   5  27          0.49          2.71         1.02 o
   2   5  27        540.05        546.27         6.39 o
   3   5  27        605.73        628.12         8.46 o
   4   5  27        120.20        127.36         3.17 o
   5   5  27        726.18        733.95        10.18 o
   6   5  27          4.72         11.06         1.76 o
   7   5  27         91.76         79.00         2.92 o
   8   5  27        657.33        645.89        10.82 o
   9   5  27         88.77         83.17         2.61 o
  10   5  27        164.30        136.96         3.66 o
   0   6  27          4.76          4.81         2.34 o
   1   6  27        815.15        822.61        11.24 o
   2   6  27        237.50        242.38         4.06 o
   3   6  27         61.69         70.27         2.64 o
   4   6  27         48.59         50.58         2.42 o
   5   6  27        517.83        487.21         7.48 o
   6   6  27         39.67         42.77         2.40 o
   7   6  27        113.00        104.48         3.47 o
   8   6  27        146.06        123.59         3.47 o
   9   6  27         83.00         92.36         3.04 o
   1   7  27        786.81        861.58        14.84 o
   2   7  27       1233.28       1229.24        16.93 o
   3   7  27        393.40        413.12         6.55 o
   4   7  27         15.50         34.93         2.36 o
   5   7  27       1032.33       1107.19        16.63 o
   6   7  27        276.06        298.97         6.74 o
   7   7  27         48.10         54.67         3.21 o
   8   7  27        140.40        136.49         4.17 o
   9   7  27        315.26        328.92        11.31 o
   0   8  27       2192.49       2310.97        42.79 o
   1   8  27          0.04         -0.35         1.85 o
   2   8  27         11.89         14.66         1.86 o
   3   8  27         11.17         16.58         2.44 o
   4   8  27        372.23        391.19         7.87 o
   5   8  27        174.82        209.53         5.83 o
   6   8  27         23.25         26.05         2.30 o
   7   8  27         25.39         20.42         1.90 o
   8   8  27         20.27         18.39         3.99 o
   1   9  27        284.73        267.68         6.09 o
   2   9  27         12.76         10.52         2.14 o
   3   9  27         97.81         92.40         3.28 o
   4   9  27        830.03        795.57        14.44 o
   5   9  27          9.62          7.35         1.61 o
   6   9  27          8.47         11.39         1.61 o
   7   9  27        292.46        268.80         9.84 o
   0  10  27         69.97         95.61         6.24 o
   1  10  27       1069.47        994.32        17.50 o
   2  10  27        115.06        130.49         4.10 o
   3  10  27          0.19          5.23         1.93 o
   4  10  27          0.38          2.62         1.93 o
   5  10  27         40.30         44.31         3.18 o
   1  11  27         88.59         91.85         5.01 o
   2  11  27         49.23         42.66         5.88 o
   3  11  27         19.84         19.12         4.41 o
   0   0  28       5300.69       5678.79       248.60 o
   1   0  28         24.66         28.38         1.61 o
   2   0  28          2.99          3.01         0.89 o
   3   0  28         35.04         23.53         2.74 o
   4   0  28       2242.84       2242.37        42.67 o
   5   0  28       1091.64       1096.45        18.82 o
   6   0  28        766.47        748.63        12.07 o
   7   0  28        721.89        691.97        12.26 o
   8   0  28          0.60          0.49         1.86 o
   9   0  28        200.35        227.79         6.21 o
  10   0  28          0.13          0.18         1.49 o
  11   0  28         85.26         87.23         3.85 o
   1   1  28        670.79        703.05         7.33 o
   2   1  28       1083.04       1113.71        10.84 o
   3   1  28       1325.26       1283.07        12.85 o
   4   1  28        412.49        440.82         5.27 o
   5   1  28       1113.11       1079.71        11.52 o
   6   1  28        961.71        949.96        11.01 o
   7   1  28         89.08         89.09         2.36 o
   8   1  28         12.68         13.42         1.32 o
   9   1  28        280.92        281.36         4.58 o
  10   1  28         26.89         18.69         1.28 o
  11   1  28         20.38         24.01         3.00 o
   0   2  28        935.25       1030.19        15.51 o
   1   2  28       2038.47       2041.71        19.96 o
   2   2  28        446.77        489.28         5.71 o
   3   2  28          1.90          8.28         0.78 o
   4   2  28        240.12        236.43         3.32 o
   5   2  28       1806.46       1845.21        20.98 o
   6   2  28       1349.26       1323.79        14.97 o
   7   2  28        948.35        950.46        11.78 o
   8   2  28        261.94        278.06         4.75 o
   9   2  28          1.67          3.24         1.02 o
  10   2  28         27.53         35.14         2.03 o
  11   2  28         69.90         68.71         3.68 o
   1   3  28          8.63          6.61         0.65 o
   2   3  28        141.09        146.42         2.13 o
   3   3  28        303.69        344.33         3.85 o
   4   3  28        734.00        707.42         7.56 o
   5   3  28       1000.63        958.18        11.27 o
   6   3  28        830.66        783.86         9.48 o
   7   3  28         30.71         43.27         1.76 o
   8   3  28       1044.66       1110.24        15.22 o
   9   3  28         93.82        109.44         3.40 o
  10   3  28        138.06        108.84         3.14 o
  11   3  28        122.33         98.91         6.24 o
   0   4  28        193.37        200.63         4.10 o
   1   4  28        197.21        185.94         3.06 o
   2   4  28          9.20         13.22         1.11 o
   3   4  28        393.63        367.29         4.57 o
   4   4  28         88.26         97.43         2.87 o
   5   4  28         56.27         63.53         2.30 o
   6   4  28          3.69          2.90         1.37 o
   7   4  28          7.04         10.52         1.70 o
   8   4  28        120.60        149.49         3.74 o
   9   4  28        110.28        131.68         3.27 o
  10   4  28         27.96         19.77         1.60 o
   1   5  28       1697.78       1665.69        17.42 o
   2   5  28        420.72        423.75         5.98 o
   3   5  28         46.97         58.06         2.74 o
   4   5  28       1560.63       1576.73        19.83 o
   5   5  28       2324.79       2215.86        27.25 o
   6   5  28        341.33        345.24         6.10 o
   7   5  28          6.32          9.05         1.53 o
   8   5  28        974.12        907.23        13.58 o
   9   5  28         60.42         39.69         2.85 o
  10   5  28        160.15        124.28         4.88 o
   0   6  28        558.51        464.18        10.61 o
   1   6  28         41.11         43.57         2.71 o
   2   6  28       4210.23       4039.87        43.46 o
   3   6  28        326.15        307.36         5.43 o
   4   6  28        380.65        387.43         6.30 o
   5   6  28          7.97          3.78         1.45 o
   6   6  28         76.54         84.40         2.96 o
   7   6  28         32.03         27.71         2.06 o
   8   6  28        129.27        104.82         3.14 o
   9   6  28        762.83        751.63        18.53 o
   1   7  28        129.08        149.95         3.97 o
   2   7  28         39.31         30.75         1.98 o
   3   7  28        193.08        214.24         5.09 o
   4   7  28        419.29        432.72         7.36 o
   5   7  28         50.12         47.56         2.63 o
   6   7  28         64.83         75.44         3.40 o
   7   7  28        278.29        232.48         5.47 o
   8   7  28          8.18         10.63         1.83 o
   9   7  28         10.69         17.72         3.68 o
   0   8  28       1190.74       1212.40        30.24 o
   1   8  28         75.30         75.49         3.37 o
   2   8  28          6.36          6.67         1.62 o
   3   8  28        332.36        314.39         5.71 o
   4   8  28        414.15        418.08         7.95 o
   5   8  28        201.02        202.18         5.41 o
   6   8  28         49.90         72.24         3.31 o
   7   8  28        187.35        198.09         5.39 o
   8   8  28          0.05          4.41         2.94 o
   1   9  28          0.69          2.55         1.54 o
   2   9  28         13.54          9.75         1.75 o
   3   9  28          4.83          4.41         1.83 o
   4   9  28         28.71         40.44         3.01 o
   5   9  28         86.49         84.93         3.13 o
   6   9  28          0.39         -0.45         1.49 o
   0  10  28        971.01        952.53        26.00 o
   1  10  28         52.77         55.97         3.12 o
   2  10  28        234.84        231.31         8.57 o
   3  10  28       1094.45       1018.56        30.15 o
   4  10  28        140.58        135.06         4.95 o
   5  10  28          0.23          1.47         2.94 o
   1  11  28          0.02          0.00         2.94 o
   2  11  28        191.18        163.28         8.83 o
   1   1  29        274.43        265.38         3.13 o
   2   1  29        322.73        322.78         3.71 o
   3   1  29        180.80        172.88         2.45 o
   4   1  29        368.46        327.41         4.29 o
   5   1  29       3152.48       3054.39        31.85 o
   6   1  29       1606.33       1609.86        17.12 o
   7   1  29         18.10         20.18         1.22 o
   8   1  29        500.19        480.61         7.44 o
   9   1  29        529.55        531.76         7.88 o
  10   1  29          3.98          7.59         1.29 o
  11   1  29          1.70          1.47         1.73 o
   0   2  29         12.00         15.79         2.01 o
   1   2  29        219.35        193.41         2.47 o
   2   2  29        681.51        691.32         7.73 o
   3   2  29       1113.98       1025.06        10.47 o
   4   2  29          1.00          0.54         0.74 o
   5   2  29          0.09          0.85         1.00 o
   6   2  29        181.01        177.39         2.80 o
   7   2  29        107.10         94.26         2.26 o
   8   2  29        550.91        588.33         8.27 o
   9   2  29         30.79         31.40         2.53 o
  10   2  29        127.67        133.88         3.66 o
  11   2  29         74.74         53.59         4.25 o
   1   3  29          5.73          7.54         0.72 o
   2   3  29         65.77         81.06         1.77 o
   3   3  29        419.40        470.61         5.77 o
   4   3  29       1244.88       1140.08        11.92 o
   5   3  29       1533.71       1499.76        16.19 o
   6   3  29        131.58        140.91         3.25 o
   7   3  29        100.30        106.95         2.58 o
   8   3  29        886.86        936.73        12.29 o
   9   3  29         47.44         48.64         2.55 o
  10   3  29        140.40        131.89         3.58 o
   0   4  29       3565.62       3519.87        46.62 o
   1   4  29         75.71         73.20         2.05 o
   2   4  29          7.33          6.34         0.83 o
   3   4  29       1368.15       1355.73        15.19 o
   4   4  29       1952.96       1970.24        21.86 o
   5   4  29        952.03        999.28        12.39 o
   6   4  29        212.18        222.12         4.22 o
   7   4  29        317.11        324.82         5.82 o
   8   4  29         85.23         95.24         2.81 o
   9   4  29         52.52         48.76         2.55 o
  10   4  29        139.91        146.66         3.91 o
   1   5  29       1729.50       1752.64        20.57 o
   2   5  29         59.03         62.80         2.29 o
   3   5  29        859.90        862.91        11.54 o
   4   5  29        438.36        448.81         7.59 o
   5   5  29        442.26        496.59         7.44 o
   6   5  29        431.68        463.48         7.49 o
   7   5  29        284.30        268.24         5.05 o
   8   5  29         36.53         30.70         2.56 o
   9   5  29        153.77        134.99         3.81 o
  10   5  29          0.02          3.82         2.94 o
   0   6  29       6930.12       7134.46       186.20 o
   1   6  29        445.11        439.17         7.35 o
   2   6  29          0.29          9.39         1.69 o
   3   6  29        330.90        338.12         5.42 o
   4   6  29       1174.67       1235.89        16.14 o
   5   6  29         26.88         32.26         2.08 o
   6   6  29       1366.22       1382.90        18.74 o
   7   6  29        332.51        307.60         6.29 o
   8   6  29          9.37          6.98         1.07 o
   9   6  29         58.36         51.35         3.54 o
   1   7  29          0.76          2.50         1.65 o
   2   7  29        358.05        381.88         6.68 o
   3   7  29       1224.74       1303.55        17.98 o
   4   7  29        515.50        530.23        12.09 o
   5   7  29          0.71          1.17         1.33 o
   6   7  29        642.88        595.88        10.47 o
   7   7  29        185.88        173.99         4.00 o
   8   7  29          4.40          5.00         2.59 o
   0   8  29        310.24        365.88        13.59 o
   1   8  29        121.11        121.50         3.92 o
   2   8  29          4.38          4.68         1.62 o
   3   8  29          0.06          2.89         1.58 o
   4   8  29        203.41        214.20         5.26 o
   5   8  29        104.68        100.13         3.83 o
   6   8  29         51.62         53.01         2.77 o
   7   8  29         71.02         74.72         3.79 o
   1   9  29          1.78          5.04         1.67 o
   2   9  29        478.87        521.40         9.25 o
   3   9  29        263.29        253.97         6.39 o
   4   9  29         14.58         16.35         2.17 o
   5   9  29        168.19        159.12         5.07 o
   6   9  29         24.80         18.52         2.14 o
   0  10  29          0.01          2.35         2.94 o
   1  10  29         19.96         28.11         2.17 o
   2  10  29        559.39        492.14        10.47 o
   3  10  29         12.78         26.56         2.17 o
   4  10  29        250.92        248.99         7.33 o
   5  10  29          5.67          7.35         2.94 o
   0   0  30       1941.95       2108.70        35.53 o
   1   0  30        149.48        129.45         2.41 o
   2   0  30       1417.76       1414.75        20.68 o
   3   0  30        568.49        577.10         9.98 o
   4   0  30        480.12        471.20         8.43 o
   5   0  30        489.47        550.59        11.90 o
   6   0  30        224.26        233.25         5.37 o
   7   0  30       8331.96       8385.27       119.45 o
   8   0  30        634.28        647.55        13.09 o
   9   0  30        351.25        323.50         7.40 o
  10   0  30          0.01          0.29         1.33 o
  11   0  30        153.80        218.82         6.79 o
   1   1  30          1.17          0.63         0.51 o
   2   1  30         59.96         51.45         1.49 o
   3   1  30        805.46        823.63         8.34 o
   4   1  30        506.05        496.14         5.90 o
   5   1  30       2343.71       2269.82        24.96 o
   6   1  30        451.46        451.79         5.93 o
   7   1  30       3613.27       3599.17        45.28 o
   8   1  30        301.48        311.83         5.30 o
   9   1  30        296.20        297.79         5.19 o
  10   1  30        116.53         93.87         2.86 o
  11   1  30          0.12          0.94         1.59 o
   0   2  30        729.99        836.45        11.89 o
   1   2  30        106.64        110.56         2.19 o
   2   2  30        203.05        201.94         3.01 o
   3   2  30       5715.01       5606.55        55.20 o
   4   2  30       1871.48       1862.42        18.42 o
   5   2  30        946.40        968.47        11.62 o
   6   2  30        326.87        363.90         6.11 o
   7   2  30        141.94        136.22         2.91 o
   8   2  30        381.20        382.58         6.04 o
   9   2  30         80.48         70.08         2.57 o
  10   2  30        200.12        198.99         4.00 o
  11   2  30        244.47        232.91         8.80 o
   1   3  30        904.81        885.13         8.69 o
   2   3  30        135.68        148.71         2.38 o
   3   3  30        278.34        284.85         3.52 o
   4   3  30        109.66         93.34         1.88 o
   5   3  30        204.82        187.23         3.27 o
   6   3  30        345.93        312.48         4.97 o
   7   3  30       1989.81       2058.61        24.11 o
   8   3  30         90.27        106.16         3.16 o
   9   3  30        212.51        236.11         5.10 o
  10   3  30         75.05         69.18         2.42 o
   0   4  30        825.41        813.50        11.95 o
   1   4  30        242.98        232.21         3.57 o
   2   4  30        552.22        589.82         7.83 o
   3   4  30       1690.31       1746.21        19.54 o
   4   4  30        752.51        680.19         9.25 o
   5   4  30        692.73        679.72         8.81 o
   6   4  30        333.71        355.92         5.32 o
   7   4  30        984.32        983.34        13.62 o
   8   4  30         24.72         32.19         2.25 o
   9   4  30        184.14        215.24         5.44 o
  10   4  30          0.15          0.39         0.94 o
   1   5  30        135.63        152.12         3.46 o
   2   5  30          4.35         11.19         1.43 o
   3   5  30        296.07        298.47         4.89 o
   4   5  30        414.25        429.02         6.66 o
   5   5  30       1841.06       1897.83        23.54 o
   6   5  30        205.33        205.29         4.32 o
   7   5  30        746.27        735.30        10.57 o
   8   5  30         31.60         41.04         2.46 o
   9   5  30        469.79        497.60        10.14 o
   0   6  30       4259.73       4330.80        77.33 o
   1   6  30        199.70        210.99         4.60 o
   2   6  30        329.13        333.90         5.59 o
   3   6  30        909.64        985.28        12.48 o
   4   6  30        253.45        258.91         4.85 o
   5   6  30        192.40        188.47         3.95 o
   6   6  30          3.40          8.20         1.46 o
   7   6  30        528.63        551.79         8.81 o
   8   6  30        203.62        164.23         5.26 o
   9   6  30         97.16         77.02         2.92 o
   1   7  30         38.60         45.10         2.76 o
   2   7  30         35.97         34.30         2.60 o
   3   7  30         57.32         60.89         2.89 o
   4   7  30        123.54        121.18         3.11 o
   5   7  30        149.42        148.88         3.55 o
   6   7  30         48.17         45.18         2.51 o
   7   7  30        122.68        105.98         2.84 o
   8   7  30         12.32         14.34         1.51 o
   0   8  30        173.44        186.57         7.01 o
   1   8  30         16.20         13.32         1.83 o
   2   8  30        121.22        109.67         4.16 o
   3   8  30         22.77         23.58         2.42 o
   4   8  30         12.47         11.37         1.68 o
   5   8  30         36.10         25.29         2.23 o
   6   8  30          0.88         -1.49         1.49 o
   7   8  30         44.21         29.72         2.76 o
   1   9  30         35.41         47.94         2.69 o
   2   9  30          3.37          5.50         1.87 o
   3   9  30          0.04          0.74         1.99 o
   4   9  30         15.63          7.80         1.87 o
   5   9  30        511.40        529.21        14.23 o
   6   9  30          1.17         -1.47         2.08 o
   0  10  30          0.54          6.47         4.41 o
   1  10  30          1.37          9.41         1.93 o
   2  10  30         37.28         30.65         2.50 o
   3  10  30         27.02         23.38         2.55 o
   4  10  30        266.45        264.78        13.24 o
   1   1  31        171.54        215.94         2.82 o
   2   1  31       2847.80       2803.60        27.33 o
   3   1  31       1684.33       1666.36        16.40 o
   4   1  31       3567.41       3468.58        33.18 o
   5   1  31        866.55        880.58        10.57 o
   6   1  31       3021.74       3009.13        32.50 o
   7   1  31          2.05          6.21         1.07 o
   8   1  31       1346.33       1315.29        17.39 o
   9   1  31         84.77         58.32         2.90 o
  10   1  31        154.94        135.45         3.90 o
   0   2  31        284.10        262.86         4.71 o
   1   2  31         36.02         55.60         2.04 o
   2   2  31         17.32         22.11         0.95 o
   3   2  31         18.14         23.37         1.19 o
   4   2  31       1746.81       1802.23        20.20 o
   5   2  31          7.97         12.10         1.37 o
   6   2  31        354.19        330.64         4.78 o
   7   2  31          0.61         -0.85         0.85 o
   8   2  31        640.13        677.61        11.83 o
   9   2  31         31.01         31.35         1.96 o
  10   2  31         13.92         19.00         1.97 o
   1   3  31        154.58        137.75         2.17 o
   2   3  31        755.72        752.58         8.02 o
   3   3  31       1513.51       1498.32        16.80 o
   4   3  31        636.84        715.38         8.81 o
   5   3  31        171.22        140.96         3.18 o
   6   3  31        414.60        398.65         5.88 o
   7   3  31         56.69         60.04         2.10 o
   8   3  31         70.96         72.98         2.50 o
   9   3  31         25.42         18.55         1.65 o
  10   3  31         19.12         26.69         2.01 o
   0   4  31        168.48        174.81         4.93 o
   1   4  31        982.08       1015.63        13.03 o
   2   4  31       2575.08       2485.35        28.52 o
   3   4  31       1776.84       1820.75        20.20 o
   4   4  31        849.88        870.58        10.54 o
   5   4  31       1153.20       1164.44        14.17 o
   6   4  31         53.32         76.89         2.64 o
   7   4  31        328.85        321.00         5.62 o
   8   4  31        325.08        302.79        10.74 o
   9   4  31         59.08         66.53         2.84 o
  10   4  31        347.54        340.17         8.66 o
   1   5  31       2326.35       2332.18        28.33 o
   2   5  31       4180.58       4142.67        52.25 o
   3   5  31        384.63        381.37         6.09 o
   4   5  31       2022.86       1967.07        24.09 o
   5   5  31        814.95        851.36        11.43 o
   6   5  31        539.50        544.59         7.98 o
   7   5  31        126.05        110.92         3.62 o
   8   5  31        122.70        144.94         4.28 o
   9   5  31          6.51         10.06         1.51 o
   0   6  31        330.23        323.00         8.17 o
   1   6  31         26.77         28.06         2.21 o
   2   6  31       3503.81       3578.09        42.88 o
   3   6  31         10.78          5.23         1.25 o
   4   6  31       1111.40       1106.01        14.43 o
   5   6  31         10.68         13.17         1.45 o
   6   6  31       1611.75       1684.54        22.30 o
   7   6  31          9.71         16.90         1.87 o
   8   6  31         15.58         17.70         1.65 o
   9   6  31          1.67          2.21         3.68 o
   1   7  31        308.73        338.48         6.05 o
   2   7  31         29.81         37.29         2.69 o
   3   7  31        391.24        370.87         7.62 o
   4   7  31         43.89         52.94         2.32 o
   5   7  31          0.36         -0.25         1.26 o
   6   7  31        388.71        369.87         6.42 o
   7   7  31         17.21         15.12         1.69 o
   8   7  31         11.98         22.18         1.93 o
   0   8  31       3558.64       3504.21        63.18 o
   1   8  31        113.53        116.15         3.39 o
   2   8  31        235.38        260.00         6.06 o
   3   8  31        123.28        124.66         4.71 o
   4   8  31        328.92        308.31         6.33 o
   5   8  31         16.06         23.62         2.11 o
   6   8  31          7.33          4.58         1.12 o
   7   8  31         79.73         77.96         5.65 o
   1   9  31        244.46        216.11         5.18 o
   2   9  31          6.62          4.41         1.64 o
   3   9  31          2.02          2.41         1.77 o
   4   9  31        104.13         85.06         3.31 o
   5   9  31        111.20        124.45         3.95 o
   6   9  31         17.63         19.12         4.41 o
   0  10  31        488.51        492.78        20.59 o
   1  10  31         59.44         67.25         3.25 o
   2  10  31        118.27        107.31         4.03 o
   3  10  31         37.83         43.24         3.68 o
   0   0  32        289.59        329.46         7.59 o
   1   0  32        159.74        171.49         3.03 o
   2   0  32       1813.27       1771.81        23.80 o
   3   0  32        404.34        401.74         6.88 o
   4   0  32         21.77         35.39         3.25 o
   5   0  32         35.63         30.28         1.75 o
   6   0  32       2711.62       2832.39        41.88 o
   7   0  32         62.24         77.60         4.56 o
   8   0  32        954.22       1045.67        24.26 o
   9   0  32          0.07          1.18         2.50 o
  10   0  32        110.15         99.13         3.85 o
   1   1  32        318.94        337.05         3.97 o
   2   1  32        652.96        675.52         6.87 o
   3   1  32        511.47        541.31         7.43 o
   4   1  32        343.07        305.18         4.18 o
   5   1  32       2020.88       1903.10        20.27 o
   6   1  32       5924.18       6153.21        62.24 o
   7   1  32        631.07        589.19         8.04 o
   8   1  32         44.75         48.49         1.68 o
   9   1  32        309.58        296.19         5.73 o
  10   1  32         60.93         68.19         2.38 o
   0   2  32       3752.78       3752.75        53.10 o
   1   2  32        643.10        703.83         7.57 o
   2   2  32       1833.12       1752.96        17.33 o
   3   2  32       3825.46       3852.63        43.58 o
   4   2  32       3441.52       3436.87        37.13 o
   5   2  32        410.45        393.14         6.37 o
   6   2  32       1143.87       1183.40        13.70 o
   7   2  32        156.51        131.37         3.27 o
   8   2  32        430.73        454.35         6.92 o
   9   2  32         65.05         61.72         2.12 o
  10   2  32        157.85        152.95         4.06 o
   1   3  32         19.91         35.26         1.31 o
   2   3  32        445.48        437.79         5.20 o
   3   3  32       1432.30       1309.32        14.08 o
   4   3  32        607.80        650.15         8.02 o
   5   3  32        681.64        668.28         8.31 o
   6   3  32        214.36        228.03         5.40 o
   7   3  32          7.30         11.80         1.24 o
   8   3  32         37.11         26.01         1.49 o
   9   3  32        155.88        156.40         3.36 o
  10   3  32         17.00          8.97         1.53 o
   0   4  32        601.31        703.74        14.23 o
   1   4  32         56.90         64.78         2.77 o
   2   4  32        753.34        804.71        10.83 o
   3   4  32       1137.47       1235.30        13.62 o
   4   4  32        960.18        958.47        11.39 o
   5   4  32          0.81          2.32         0.85 o
   6   4  32        152.67        171.53         3.68 o
   7   4  32         91.36         89.38         3.16 o
   8   4  32        255.81        224.07         4.42 o
   9   4  32        251.24        244.32         5.27 o
  10   4  32          2.01         -2.94         2.94 o
   1   5  32        138.18        144.92         3.49 o
   2   5  32        821.04        839.41        11.32 o
   3   5  32          0.53          0.36         1.38 o
   4   5  32       1628.04       1611.46        19.11 o
   5   5  32        955.25        932.59        12.28 o
   6   5  32        386.42        442.28         7.27 o
   7   5  32         14.53          5.83         1.54 o
   8   5  32          0.06          0.61         1.43 o
   9   5  32        454.11        400.53         7.61 o
   0   6  32       1631.38       1629.73        30.61 o
   1   6  32       1942.40       1786.12        25.36 o
   2   6  32        616.85        610.22         8.88 o
   3   6  32         17.80         13.86         2.65 o
   4   6  32        118.05        124.66         3.25 o
   5   6  32         40.61         41.54         2.11 o
   6   6  32         45.75         52.54         2.61 o
   7   6  32        131.21        140.01         3.77 o
   8   6  32        124.17        138.14         3.58 o
   1   7  32        124.42        123.80         3.82 o
   2   7  32       1328.20       1365.79        19.89 o
   3   7  32         75.39         68.50         3.20 o
   4   7  32        196.53        207.73         4.63 o
   5   7  32          1.77          1.76         1.26 o
   6   7  32         22.96         25.43         1.49 o
   7   7  32         61.75         62.92         2.43 o
   8   7  32         51.48         41.19         5.88 o
   0   8  32       2703.68       2705.68        56.64 o
   1   8  32         13.12         16.90         1.85 o
   2   8  32        382.18        402.08         7.95 o
   3   8  32         19.74         19.56         2.19 o
   4   8  32        226.31        224.91         5.10 o
   5   8  32          0.05          0.88         1.53 o
   6   8  32         86.79         92.94         4.88 o
   7   8  32         76.73         76.49         7.35 o
   1   9  32          5.92         14.44         2.01 o
   2   9  32        115.77        101.66         3.55 o
   3   9  32         25.48         27.61         2.17 o
   4   9  32         42.13         53.49         3.84 o
   5   9  32        163.17        179.12         7.75 o
   0  10  32          2.97         16.18         4.41 o
   1  10  32         36.71         28.19         5.15 o
   2  10  32         23.52         19.89         2.08 o
   1   1  33        687.03        727.40         7.65 o
   2   1  33        141.43        130.78         1.95 o
   3   1  33        273.60        265.23         3.71 o
   4   1  33        854.56        787.76         9.15 o
   5   1  33        209.75        191.45         3.61 o
   6   1  33       2603.76       2603.59        26.05 o
   7   1  33          1.36          1.58         0.86 o
   8   1  33        135.74        157.67         3.68 o
   9   1  33        223.68        212.85         4.44 o
  10   1  33          6.85          3.21         0.74 o
   0   2  33         33.35         22.21         1.52 o
   1   2  33        127.34        138.45         2.29 o
   2   2  33          0.13          7.33         1.55 o
   3   2  33          1.87          3.95         1.56 o
   4   2  33         67.13         56.99         2.79 o
   5   2  33       1771.82       1794.00        21.09 o
   6   2  33         50.94         64.65         1.96 o
   7   2  33       1004.55       1027.53        13.88 o
   8   2  33        254.89        241.41         4.81 o
   9   2  33         60.36         49.74         2.05 o
  10   2  33         59.98         49.98         1.81 o
   1   3  33        214.11        211.83         3.48 o
   2   3  33       1111.29       1099.37        12.49 o
   3   3  33       5518.72       5504.42        58.40 o
   4   3  33       6311.28       6254.34        66.44 o
   5   3  33        105.15        123.74         2.68 o
   6   3  33        228.99        201.45         3.61 o
   7   3  33        110.83         89.43         2.61 o
   8   3  33         16.28         18.15         1.32 o
   9   3  33          3.02          8.19         2.08 o
  10   3  33        165.07        136.39         4.28 o
   0   4  33       1449.28       1459.04        27.52 o
   1   4  33          2.41          3.66         1.53 o
   2   4  33        319.31        353.64         5.65 o
   3   4  33       1238.76       1217.69        13.97 o
   4   4  33        515.59        518.53         7.32 o
   5   4  33          9.46          8.25         1.39 o
   6   4  33         43.27         49.30         1.90 o
   7   4  33        790.53        797.37        11.29 o
   8   4  33        469.57        440.78         7.24 o
   9   4  33         60.53         55.45         2.13 o
   1   5  33        420.39        434.09         6.72 o
   2   5  33         93.52        136.67         3.35 o
   3   5  33        408.77        440.10         6.76 o
   4   5  33          0.27         -0.23         1.24 o
   5   5  33        566.36        564.50         9.44 o
   6   5  33         22.19         24.49         1.64 o
   7   5  33        281.77        294.17         6.03 o
   8   5  33        285.13        267.78         5.42 o
   9   5  33        113.90        129.82         4.08 o
   0   6  33        269.11        293.42         9.46 o
   1   6  33        605.97        620.58        10.07 o
   2   6  33        279.62        311.13         5.77 o
   3   6  33         37.47         37.34         1.99 o
   4   6  33         74.50         64.24         2.63 o
   5   6  33        112.26        130.81         2.99 o
   6   6  33          5.98          5.73         1.54 o
   7   6  33        134.24        142.08         3.77 o
   8   6  33        143.18        130.36         4.17 o
   1   7  33         43.32         62.97         2.98 o
   2   7  33       1307.56       1370.81        19.89 o
   3   7  33        183.98        189.84         4.43 o
   4   7  33         56.81         76.76         3.02 o
   5   7  33          0.06         -0.32         1.27 o
   6   7  33         29.04         28.60         1.92 o
   7   7  33         19.36         16.25         1.73 o
   0   8  33        254.53        317.48        13.16 o
   1   8  33        400.40        395.86         7.10 o
   2   8  33        115.38        144.81         4.24 o
   3   8  33        371.69        394.03         7.34 o
   4   8  33          8.65         18.99         1.75 o
   5   8  33          5.18          6.25         1.61 o
   6   8  33         12.06         17.91         1.93 o
   1   9  33        170.12        181.65         4.71 o
   2   9  33          0.01          3.05         1.51 o
   3   9  33        428.85        397.32         7.86 o
   4   9  33        372.87        329.20         7.30 o
   5   9  33         22.30          8.53         2.45 o
   0  10  33        172.22        172.10         8.83 o
   1  10  33          0.08          0.00         2.08 o
   0   0  34       2338.79       2489.88        47.26 o
   1   0  34         63.88         53.77         1.84 o
   2   0  34          7.15         13.66         1.10 o
   3   0  34        113.94        111.72         2.35 o
   4   0  34       4682.77       4630.59        67.00 o
   5   0  34        491.21        471.83         8.34 o
   6   0  34        355.61        382.07         7.57 o
   7   0  34        203.38        207.54         5.27 o
   8   0  34        220.96        186.05         4.75 o
   9   0  34          0.09          2.65         1.17 o
  10   0  34         44.04         51.60         3.15 o
   1   1  34         13.76         20.65         0.96 o
   2   1  34        296.63        335.74         4.28 o
   3   1  34        582.88        532.80         7.08 o
   4   1  34        214.82        201.89         4.28 o
   5   1  34         68.19         82.44         2.04 o
   6   1  34       2177.72       2125.06        22.51 o
   7   1  34        448.05        442.74         6.45 o
   8   1  34         18.20          9.38         1.31 o
   9   1  34         62.18         71.67         2.51 o
  10   1  34         79.80         76.29         2.01 o
   0   2  34        372.27        410.20         7.34 o
   1   2  34        178.84        161.44         2.72 o
   2   2  34        597.35        561.85         7.84 o
   3   2  34       4293.16       4428.44        55.58 o
   4   2  34        421.52        361.27         5.36 o
   5   2  34          7.73          7.19         1.32 o
   6   2  34       1562.40       1497.87        17.58 o
   7   2  34        246.87        232.20         6.03 o
   8   2  34        556.92        620.70         9.57 o
   9   2  34        114.24        116.62         2.84 o
  10   2  34         97.24        115.39         3.31 o
   1   3  34        216.42        226.49         3.93 o
   2   3  34         42.58         39.67         1.78 o
   3   3  34        491.05        505.60         6.84 o
   4   3  34        451.04        485.21         6.29 o
   5   3  34        210.19        214.07         3.48 o
   6   3  34        167.15        199.14         3.70 o
   7   3  34        313.24        326.65         6.05 o
   8   3  34       1099.30       1026.56        16.67 o
   9   3  34         99.01        122.56         3.00 o
   0   4  34        380.96        402.43         9.25 o
   1   4  34        327.72        309.91         5.48 o
   2   4  34        289.71        302.43         4.99 o
   3   4  34        263.09        256.78         4.05 o
   4   4  34       3884.40       3878.84        41.81 o
   5   4  34        191.71        196.59         3.48 o
   6   4  34        163.88        158.09         3.63 o
   7   4  34         69.30         61.89         2.09 o
   8   4  34        597.33        572.61        11.46 o
   9   4  34          7.68         10.46         1.63 o
   1   5  34        252.89        268.58         5.10 o
   2   5  34         33.60         37.55         2.04 o
   3   5  34         59.34         61.73         2.29 o
   4   5  34         26.61         17.77         1.91 o
   5   5  34         21.35         30.11         2.22 o
   6   5  34        171.03        179.17         3.63 o
   7   5  34         99.99         79.85         2.64 o
   8   5  34         61.48         75.08         3.77 o
   9   5  34        364.70        324.34         9.84 o
   0   6  34        382.45        413.37        11.45 o
   1   6  34        734.92        713.39        11.34 o
   2   6  34        107.62        110.98         3.23 o
   3   6  34         44.59         36.40         1.99 o
   4   6  34         98.76         95.95         2.96 o
   5   6  34         15.96         13.04         1.68 o
   6   6  34         29.69         26.19         1.68 o
   7   6  34        173.45        187.70         4.13 o
   8   6  34        101.08        121.82        10.30 o
   1   7  34          1.28          4.36         1.62 o
   2   7  34        161.03        169.17         4.43 o
   3   7  34        287.35        283.80         5.56 o
   4   7  34        643.97        644.32        10.08 o
   5   7  34         68.84         71.09         2.56 o
   6   7  34          0.99          3.73         1.49 o
   7   7  34         82.54         96.76         3.52 o
   0   8  34       1588.63       1462.01        37.83 o
   1   8  34        110.54        104.36         4.71 o
   2   8  34        693.20        674.48        11.46 o
   3   8  34         82.76         91.05         3.24 o
   4   8  34         96.49         89.05         3.06 o
   5   8  34         75.69         75.52         3.21 o
   6   8  34        114.74        135.33         6.70 o
   1   9  34         11.45         13.23         1.83 o
   2   9  34         87.82         97.66         3.10 o
   3   9  34         75.37         76.39         3.39 o
   4   9  34         17.29         18.75         2.14 o
   1   1  35        152.15        146.30         2.57 o
   2   1  35         37.12         47.89         1.55 o
   3   1  35          0.72          3.95         1.04 o
   4   1  35        282.48        235.71         3.62 o
   5   1  35        425.32        472.84         7.04 o
   6   1  35        144.67        169.74         2.93 o
   7   1  35        278.15        269.04         4.33 o
   8   1  35          0.00          1.52         1.05 o
   9   1  35        118.99        100.55         2.57 o
  10   1  35          0.13         -0.93         0.93 o
   0   2  35        191.61        234.70         5.05 o
   1   2  35        181.38        172.95         3.03 o
   2   2  35         89.65         85.82         2.27 o
   3   2  35        106.85        127.47         3.63 o
   4   2  35         12.30          9.06         1.26 o
   5   2  35        411.89        412.84         6.18 o
   6   2  35        133.86        151.05         2.75 o
   7   2  35         37.08         33.93         1.61 o
   8   2  35          1.65          3.90         0.90 o
   9   2  35         60.72         57.69         2.09 o
   1   3  35        176.42        165.25         3.19 o
   2   3  35         67.31         88.24         2.45 o
   3   3  35       4987.23       4936.84        55.26 o
   4   3  35        437.64        471.30         6.51 o
   5   3  35        189.15        204.67         3.64 o
   6   3  35         25.03         38.17         1.46 o
   7   3  35        357.24        353.25         6.17 o
   8   3  35         45.59         39.13         1.89 o
   9   3  35        602.98        581.11         9.38 o
   0   4  35       1547.98       1542.22        35.67 o
   1   4  35        921.65        918.04        12.87 o
   2   4  35        181.99        230.18         5.06 o
   3   4  35       2229.86       2277.86        25.07 o
   4   4  35        149.03        173.04         3.37 o
   5   4  35         19.13         36.47         1.53 o
   6   4  35         27.44         40.43         1.91 o
   7   4  35         98.35        129.34         2.79 o
   8   4  35         86.91         78.35         2.07 o
   9   4  35        118.16         87.00         4.46 o
   1   5  35        419.50        449.32         7.78 o
   2   5  35        161.61        179.84         3.83 o
   3   5  35        700.60        709.29         9.84 o
   4   5  35        140.11        125.59         3.09 o
   5   5  35        192.26        187.62         4.76 o
   6   5  35         49.73         46.42         1.99 o
   7   5  35        541.67        535.18         9.14 o
   8   5  35        190.43        162.04         3.58 o
   0   6  35        926.94        993.37        23.14 o
   1   6  35       1771.08       1918.79        26.92 o
   2   6  35        235.75        254.96         4.85 o
   3   6  35        331.95        307.87         5.34 o
   4   6  35        216.21        205.45         4.18 o
   5   6  35        165.02        166.67         5.21 o
   6   6  35        644.62        685.99        10.60 o
   7   6  35          7.91          4.28         0.89 o
   8   6  35          2.84          3.43         2.94 o
   1   7  35        286.99        282.39         6.58 o
   2   7  35        340.20        356.13         6.57 o
   3   7  35        149.91        153.65         3.67 o
   4   7  35         43.73         56.54         2.54 o
   5   7  35        433.26        378.09         7.16 o
   6   7  35         26.82         35.96         2.17 o
   7   7  35         21.77         14.86         2.08 o
   0   8  35         17.75         12.70         2.76 o
   1   8  35          7.56          7.35         1.75 o
   2   8  35         10.59          9.99         1.60 o
   3   8  35         57.13         60.66         2.91 o
   4   8  35        313.29        331.39         5.66 o
   5   8  35        214.65        193.64         5.17 o
   1   9  35        257.69        254.39         5.88 o
   2   9  35          7.34          9.00         1.77 o
   3   9  35         83.93         77.85         3.14 o
   0   0  36        252.58        308.93         9.84 o
   1   0  36         55.77         43.57         2.13 o
   2   0  36         91.55         86.19         3.09 o
   3   0  36       1127.27       1076.81        18.98 o
   4   0  36          1.29          2.22         1.64 o
   5   0  36       4944.00       4883.74        65.48 o
   6   0  36        365.13        417.95         7.49 o
   7   0  36         59.20         64.30         3.13 o
   8   0  36        743.51        721.52        19.53 o
   9   0  36        116.72        122.92         5.10 o
   1   1  36        119.07        122.31         2.43 o
   2   1  36          0.64          2.28         0.65 o
   3   1  36       1232.03       1367.76        19.16 o
   4   1  36         50.27         61.19         1.93 o
   5   1  36       1030.31       1094.99        14.17 o
   6   1  36        278.49        261.04         5.83 o
   7   1  36        326.82        313.32         4.65 o
   8   1  36          0.53          2.26         0.84 o
   9   1  36         40.10         41.26         1.61 o
   0   2  36        916.74        816.51        14.42 o
   1   2  36        574.40        559.38         6.99 o
   2   2  36        194.64        186.41         3.16 o
   3   2  36       1509.56       1547.50        18.09 o
   4   2  36        141.65        157.44         4.62 o
   5   2  36         21.83         15.71         1.34 o
   6   2  36        127.57        147.50         4.04 o
   7   2  36         37.45         42.05         2.18 o
   8   2  36        275.62        261.76         4.57 o
   9   2  36        177.02        169.81         3.97 o
   1   3  36        890.31        828.58        10.51 o
   2   3  36         88.46         76.36         2.07 o
   3   3  36        116.71        149.25         4.46 o
   4   3  36        600.55        634.50         8.23 o
   5   3  36        727.59        632.23         7.81 o
   6   3  36          0.16          2.06         0.83 o
   7   3  36        310.36        328.79         5.47 o
   8   3  36         40.56         37.10         1.92 o
   9   3  36          3.21         -0.17         1.08 o
   0   4  36       1419.96       1527.68        28.59 o
   1   4  36       1631.89       1704.39        22.43 o
   2   4  36       1158.07       1239.11        16.77 o
   3   4  36        366.64        332.34         4.71 o
   4   4  36         47.55         61.15         2.30 o
   5   4  36         10.92         11.26         1.52 o
   6   4  36         52.03         62.18         1.96 o
   7   4  36         69.23         56.47         1.90 o
   8   4  36          2.78          5.66         1.53 o
   1   5  36         12.78          5.39         1.50 o
   2   5  36         21.74         35.27         2.08 o
   3   5  36        355.23        376.41         5.98 o
   4   5  36          0.01          0.77         1.02 o
   5   5  36        590.32        580.54        10.08 o
   6   5  36          9.75         11.84         1.37 o
   7   5  36        268.01        238.30         7.36 o
   8   5  36         78.44         76.67         3.77 o
   0   6  36       4904.54       5108.30       104.58 o
   1   6  36        434.17        437.19         7.86 o
   2   6  36        132.34        116.97         3.69 o
   3   6  36        314.36        330.45         5.67 o
   4   6  36        207.60        188.36         4.14 o
   5   6  36          4.48          9.76         1.54 o
   6   6  36         52.94         46.99         2.57 o
   7   6  36         15.17         19.63         1.45 o
   1   7  36        416.55        455.00         8.63 o
   2   7  36         87.00         84.05         2.95 o
   3   7  36         48.03         47.52         2.23 o
   4   7  36        161.37        135.35         3.60 o
   5   7  36          4.99          1.80         1.58 o
   6   7  36        162.51        171.29         4.57 o
   0   8  36       1619.72       1537.36        40.52 o
   1   8  36        375.71        392.00         7.42 o
   2   8  36         14.70         21.87         1.81 o
   3   8  36         74.95         78.51         2.92 o
   4   8  36          9.19          9.86         1.51 o
   5   8  36          0.17          2.06         2.45 o
   1   9  36          1.14          1.13         1.49 o
   2   9  36         76.74         72.29         3.46 o
   3   9  36         18.03         14.71         4.41 o
   1   1  37          6.35          5.29         0.92 o
   2   1  37         93.71         69.71         1.66 o
   3   1  37        211.38        251.15         3.82 o
   4   1  37        522.12        561.86         8.12 o
   5   1  37        494.31        472.34         6.57 o
   6   1  37        340.47        296.95         5.85 o
   7   1  37         55.67         58.43         2.43 o
   8   1  37        260.48        223.82         3.93 o
   9   1  37        225.10        252.97         6.68 o
   0   2  37        296.84        269.30         8.10 o
   1   2  37         26.19         18.45         1.25 o
   2   2  37         58.70         43.16         1.60 o
   3   2  37          0.99          2.22         0.86 o
   4   2  37          0.40         -1.11         1.11 o
   5   2  37        226.57        208.86         3.78 o
   6   2  37        360.36        361.16         6.19 o
   7   2  37         88.02         76.52         3.64 o
   8   2  37        209.85        204.39         4.54 o
   9   2  37         20.11         28.68         2.55 o
   1   3  37         86.92         95.18         2.41 o
   2   3  37        136.78        121.04         2.57 o
   3   3  37          0.20          6.55         1.00 o
   4   3  37        661.35        654.55         8.46 o
   5   3  37         10.08         13.48         1.32 o
   6   3  37         64.66         65.17         2.02 o
   7   3  37        365.63        387.03         8.78 o
   8   3  37        135.99        133.01         4.11 o
   9   3  37         31.74         23.54         3.12 o
   0   4  37        595.96        597.13        12.74 o
   1   4  37          0.11          9.32         1.50 o
   2   4  37        115.56        119.27         3.10 o
   3   4  37        156.68        135.12         2.98 o
   4   4  37         12.31         24.90         1.40 o
   5   4  37         25.87         18.11         1.31 o
   6   4  37        114.18        102.05         2.77 o
   7   4  37          0.40          0.91         0.80 o
   8   4  37        254.61        275.31         7.55 o
   1   5  37       1462.49       1514.40        21.61 o
   2   5  37        594.63        626.24         9.97 o
   3   5  37        732.47        711.79         9.95 o
   4   5  37        125.02        134.60         3.11 o
   5   5  37         49.25         43.17         2.02 o
   6   5  37        177.57        185.71         3.68 o
   7   5  37         53.14         48.50         2.20 o
   8   5  37         69.46         72.08         5.88 o
   0   6  37         53.49         78.76         4.95 o
   1   6  37          2.37          5.49         1.50 o
   2   6  37        278.30        313.92         6.06 o
   3   6  37         35.51         42.71         2.00 o
   4   6  37        661.55        679.71         9.95 o
   5   6  37         59.08         85.08         3.53 o
   6   6  37       1267.90       1231.74        16.15 o
   7   6  37        232.23        251.16         5.24 o
   1   7  37          7.12          8.34         1.75 o
   2   7  37        752.56        789.27        13.60 o
   3   7  37        156.19        136.82         3.19 o
   4   7  37        133.31        151.12         3.93 o
   5   7  37        170.01        158.12         3.77 o
   6   7  37         58.43         59.77         2.58 o
   0   8  37         93.51         87.41         4.95 o
   1   8  37        528.63        537.53         9.24 o
   2   8  37        136.24        111.24         5.26 o
   3   8  37          2.14          1.77         1.65 o
   4   8  37         35.81         36.67         2.50 o
   1   9  37         41.18         66.57         5.29 o
   2   9  37          0.00          5.88         4.41 o
   0   0  38        219.37        281.03         9.36 o
   1   0  38         61.50         80.32         3.10 o
   2   0  38        470.92        480.31         8.19 o
   3   0  38          1.68          1.93         1.22 o
   4   0  38       1148.92       1207.67        22.95 o
   5   0  38        348.61        319.29        12.35 o
   6   0  38        369.90        284.03         9.84 o
   7   0  38        454.25        444.85        10.40 o
   8   0  38          4.76          1.64         0.96 o
   9   0  38         18.83         10.30         2.45 o
   1   1  38        260.93        220.59         3.72 o
   2   1  38        139.52        118.93         3.27 o
   3   1  38         39.12         37.00         1.50 o
   4   1  38         51.86         56.52         2.62 o
   5   1  38        159.25        179.76         3.86 o
   6   1  38          3.21          4.90         1.14 o
   7   1  38        763.69        695.79        12.17 o
   8   1  38        709.20        650.04        10.50 o
   9   1  38        982.59        970.09        20.94 o
   0   2  38        349.63        350.89         7.29 o
   1   2  38       3826.82       3662.90        39.43 o
   2   2  38        374.48        334.40         4.90 o
   3   2  38         11.24          6.50         1.25 o
   4   2  38         14.83         24.45         1.81 o
   5   2  38        229.43        237.22         4.84 o
   6   2  38          4.43          4.62         1.20 o
   7   2  38          0.74          0.82         0.85 o
   8   2  38         55.60         58.09         2.58 o
   9   2  38          6.60          9.56         2.94 o
   1   3  38        487.89        518.79         7.55 o
   2   3  38          0.90         -0.24         0.90 o
   3   3  38        156.48        213.48         3.85 o
   4   3  38        447.74        387.43         6.18 o
   5   3  38          0.12          1.72         1.34 o
   6   3  38        106.18         87.93         3.56 o
   7   3  38         81.87         88.75         3.01 o
   8   3  38        348.25        313.53         8.41 o
   0   4  38          1.35          8.75         1.79 o
   1   4  38        322.77        354.82         6.45 o
   2   4  38       1389.24       1300.79        17.47 o
   3   4  38        225.01        180.29         3.68 o
   4   4  38        389.85        369.88         5.38 o
   5   4  38          7.29          6.04         1.12 o
   6   4  38        176.50        190.39         3.28 o
   7   4  38        560.44        518.67        12.44 o
   8   4  38        188.20        168.79         5.34 o
   1   5  38       1726.09       1808.64        25.42 o
   2   5  38        744.04        718.65        11.15 o
   3   5  38         26.80         20.66         1.79 o
   4   5  38        254.84        267.74         4.63 o
   5   5  38       2070.94       2082.53        27.00 o
   6   5  38        753.81        723.17        10.77 o
   7   5  38          9.44         24.25         3.98 o
   0   6  38       1036.67       1021.64        23.37 o
   1   6  38         15.38         22.64         2.00 o
   2   6  38          0.53          2.99         1.50 o
   3   6  38        154.29        154.24         3.55 o
   4   6  38         63.88         54.29         2.37 o
   5   6  38        236.97        285.58         4.88 o
   6   6  38         99.19        107.83         2.56 o
   1   7  38         76.49         67.50         3.06 o
   2   7  38        285.66        242.84         5.65 o
   3   7  38         16.11          9.84         1.13 o
   4   7  38          6.67          6.35         1.66 o
   5   7  38        690.46        644.57        11.66 o
   6   7  38          7.00          0.00         1.47 o
   0   8  38        779.10        739.86        18.02 o
   1   8  38        162.41        151.76         4.64 o
   2   8  38        190.61        194.70         4.50 o
   3   8  38        151.67        146.38         4.06 o
   4   8  38         27.52         34.30         3.53 o
   1   1  39         72.55         65.47         2.01 o
   2   1  39          3.79          3.85         0.84 o
   3   1  39        232.81        211.17         3.37 o
   4   1  39          0.03         -0.65         1.15 o
   5   1  39        152.48        139.56         3.58 o
   6   1  39          7.23          8.15         1.37 o
   7   1  39        140.65        140.45         3.36 o
   8   1  39        184.77        156.11         3.50 o
   0   2  39         21.22         18.64         1.66 o
   1   2  39         64.69         60.36         1.92 o
   2   2  39        148.68        190.21         3.57 o
   3   2  39         30.04         39.50         1.51 o
   4   2  39        229.49        229.95         4.40 o
   5   2  39         51.05         41.78         2.18 o
   6   2  39         51.05         66.19         2.45 o
   7   2  39        141.82        146.33         3.94 o
   8   2  39         14.50          4.62         1.49 o
   1   3  39        658.39        670.41        10.31 o
   2   3  39          8.61         13.80         1.38 o
   3   3  39         47.22         48.15         2.12 o
   4   3  39        104.90         97.16         3.64 o
   5   3  39         30.95         21.91         2.31 o
   6   3  39         44.73         61.94         2.87 o
   7   3  39        249.05        244.03         6.22 o
   8   3  39        287.67        282.22         7.24 o
   0   4  39        119.53        110.26         4.19 o
   1   4  39        211.02        250.12         5.09 o
   2   4  39         28.42         27.40         1.59 o
   3   4  39       1992.97       1964.60        24.09 o
   4   4  39        112.85         84.17         2.93 o
   5   4  39        491.25        417.56         5.97 o
   6   4  39         68.74         65.25         2.45 o
   7   4  39        245.84        254.57        11.46 o
   8   4  39          3.43         14.71         4.41 o
   1   5  39        594.58        603.13         9.74 o
   2   5  39        501.88        500.59         8.15 o
   3   5  39        441.53        459.82         7.94 o
   4   5  39          1.30          5.07         1.31 o
   5   5  39         13.44         11.34         1.11 o
   6   5  39         53.29         45.32         1.56 o
   7   5  39        164.18        154.45        10.30 o
   0   6  39        703.24        757.67        18.03 o
   1   6  39         77.48         82.60         3.30 o
   2   6  39         12.53         30.31         2.10 o
   3   6  39          3.77          3.41         1.69 o
   4   6  39         24.94         32.83         3.40 o
   5   6  39         50.50         39.82         1.84 o
   6   6  39        838.80        855.52        15.92 o
   1   7  39         46.66         34.96         2.25 o
   2   7  39         15.90         21.12         1.62 o
   3   7  39         18.09         18.43         1.75 o
   4   7  39         46.48         44.75         2.44 o
   5   7  39        646.46        599.43        15.60 o
   0   8  39        412.82        386.24        10.12 o
   1   8  39          3.38          5.98         1.41 o
   2   8  39          1.49          2.11         1.12 o
   3   8  39         66.20         88.04         4.00 o
   0   0  40         93.99        135.59         6.24 o
   1   0  40       3136.79       2740.70        48.98 o
   2   0  40         54.51         69.59         2.48 o
   3   0  40       1083.51        939.56        16.25 o
   4   0  40        128.28        161.68         6.90 o
   5   0  40         64.60         69.43         2.68 o
   6   0  40         22.47         34.71         4.16 o
   7   0  40          5.26         11.77         4.41 o
   8   0  40        630.48        610.46        25.01 o
   1   1  40          1.32          4.96         1.07 o
   2   1  40        102.68         72.90         2.13 o
   3   1  40        394.84        399.98         5.89 o
   4   1  40        224.02        213.08         5.29 o
   5   1  40        149.81        169.49         4.10 o
   6   1  40        130.56        119.69         3.13 o
   7   1  40        133.08        158.30         5.70 o
   8   1  40         19.50         16.95         3.12 o
   0   2  40         58.17         23.79         2.82 o
   1   2  40         63.61         69.61         1.99 o
   2   2  40        413.78        393.91         5.59 o
   3   2  40        710.70        751.53         9.99 o
   4   2  40         44.50         33.77         3.29 o
   5   2  40        471.09        466.71         9.87 o
   6   2  40          2.15          1.47         1.64 o
   7   2  40        183.65        213.64         5.55 o
   8   2  40        142.53        176.60         4.83 o
   1   3  40          6.54          9.52         1.40 o
   2   3  40       1063.79       1084.17        13.89 o
   3   3  40        841.46        838.74        11.08 o
   4   3  40        328.29        360.48         5.42 o
   5   3  40        157.10        157.53         4.86 o
   6   3  40          3.65          1.14         1.55 o
   7   3  40         88.90        107.00         5.84 o
   8   3  40        100.79         96.31         4.59 o
   0   4  40        818.92        923.65        19.96 o
   1   4  40       1118.04       1038.72        15.16 o
   2   4  40         40.29         41.12         2.64 o
   3   4  40         15.05         21.77         1.46 o
   4   4  40        776.03        750.45        10.02 o
   5   4  40        349.30        346.52         6.14 o
   6   4  40        363.91        328.85         8.71 o
   7   4  40        299.45        319.59        11.03 o
   1   5  40        126.65        156.16         3.67 o
   2   5  40         27.58         11.46         1.44 o
   3   5  40        123.21        131.38         3.40 o
   4   5  40         37.24         30.58         1.53 o
   5   5  40         56.44         52.85         1.88 o
   6   5  40         41.62         44.28         2.17 o
   7   5  40          7.04         20.59         4.41 o
   0   6  40         13.80         10.85         2.26 o
   1   6  40         37.81         41.84         2.25 o
   2   6  40          2.68         -1.03         1.03 o
   3   6  40         10.17          9.45         1.60 o
   4   6  40         13.33         15.05         1.48 o
   5   6  40          1.14          3.88         0.89 o
   1   7  40        139.20        149.14         3.83 o
   2   7  40         13.71         15.58         1.13 o
   3   7  40         85.14         72.84         3.18 o
   4   7  40          6.95          9.85         2.10 o
   5   7  40         24.13         26.48         2.94 o
   0   8  40       2075.41       1995.80        51.29 o
   1   8  40        428.09        452.40         8.31 o
   2   8  40        634.93        590.01        12.05 o
   3   8  40        113.15        126.50         8.83 o
   1   1  41         35.11         49.61         1.94 o
   2   1  41        284.99        270.96         4.93 o
   3   1  41         34.96         25.36         1.28 o
   4   1  41        269.09        238.76         5.08 o
   5   1  41         73.06         67.29         2.46 o
   6   1  41         74.64         94.89         3.46 o
   7   1  41         86.48         63.56         8.09 o
   8   1  41        415.30        367.74        16.18 o
   0   2  41         76.40        110.04         3.71 o
   1   2  41        102.90        103.47         2.43 o
   2   2  41         47.42         46.49         2.00 o
   3   2  41         10.71         17.04         1.30 o
   4   2  41          0.36         -1.51         1.51 o
   5   2  41         69.12         98.34         3.13 o
   6   2  41         55.87         50.34         2.48 o
   7   2  41        330.55        330.02         7.25 o
   8   2  41          0.65         -1.47         2.94 o
   1   3  41         24.72         24.50         1.67 o
   2   3  41         50.71         47.65         2.45 o
   3   3  41        807.17        807.05        10.60 o
   4   3  41        214.02        243.37         4.93 o
   5   3  41         22.87         14.95         1.99 o
   6   3  41         80.78         81.57         3.48 o
   7   3  41         15.83         21.92         1.73 o
   0   4  41         16.65          7.12         1.79 o
   1   4  41         38.68         26.24         1.67 o
   2   4  41        191.24        232.33         4.63 o
   3   4  41        599.85        559.28         7.82 o
   4   4  41         87.72         69.49         2.12 o
   5   4  41        505.10        489.39        10.56 o
   6   4  41          2.06          8.05         2.01 o
   7   4  41        866.02        833.21        22.34 o
   1   5  41          0.00          1.08         1.32 o
   2   5  41        554.84        659.21        11.30 o
   3   5  41         10.88         10.76         1.40 o
   4   5  41         46.63         34.89         1.61 o
   5   5  41        267.18        234.76         5.29 o
   6   5  41         45.00         44.96         2.97 o
   0   6  41        138.69        142.75         5.45 o
   1   6  41        171.29        173.09         3.81 o
   2   6  41        192.07        188.98         4.46 o
   3   6  41         37.54         38.37         2.39 o
   4   6  41          0.77          0.61         0.87 o
   5   6  41         23.53         21.17         1.48 o
   1   7  41        128.62        124.72         3.30 o
   2   7  41          1.84          2.65         1.41 o
   3   7  41         63.98         76.16         2.76 o
   4   7  41         16.70         20.70         1.91 o
   0   8  41         41.63         29.42         5.88 o
   1   8  41          7.51          5.15         3.12 o
   0   0  42       4531.56       3838.10        95.63 o
   1   0  42          6.14         19.12         2.14 o
   2   0  42       2027.23       1837.00        33.76 o
   3   0  42        166.00        161.54         7.14 o
   4   0  42        141.05        156.02         4.11 o
   5   0  42        248.54        240.53         9.36 o
   6   0  42        178.72        179.40        11.03 o
   7   0  42         29.62         35.86         4.41 o
   1   1  42         13.66         11.03         1.19 o
   2   1  42        271.78        259.78         4.43 o
   3   1  42         19.17         16.96         1.68 o
   4   1  42         20.65         17.51         2.08 o
   5   1  42        171.54        166.40         3.81 o
   6   1  42         88.24         95.93         3.40 o
   7   1  42         12.61          6.62         3.12 o
   0   2  42        701.70        756.19        14.97 o
   1   2  42        153.62        233.55         4.93 o
   2   2  42         10.46          8.22         1.25 o
   3   2  42        281.85        252.77         4.25 o
   4   2  42          0.98          1.92         1.21 o
   5   2  42         58.98         53.09         2.38 o
   6   2  42          9.61         24.53         1.71 o
   7   2  42          5.23          3.68         0.99 o
   1   3  42         86.36         90.03         2.71 o
   2   3  42        571.86        498.30         7.45 o
   3   3  42         92.11        112.44         2.75 o
   4   3  42         67.35         84.47         3.56 o
   5   3  42         39.32         23.28         2.18 o
   6   3  42        403.58        361.09         8.45 o
   7   3  42          3.24          8.34         1.01 o
   0   4  42        193.71        181.61         5.17 o
   1   4  42          5.39          5.45         1.04 o
   2   4  42       1895.13       1905.19        26.54 o
   3   4  42          4.24          9.11         1.28 o
   4   4  42          0.08         -0.77         1.02 o
   5   4  42        120.33        114.80         3.77 o
   6   4  42         38.27         46.69         3.03 o
   1   5  42          0.92          1.58         1.04 o
   2   5  42          0.04          0.61         1.12 o
   3   5  42         11.75          2.94         1.29 o
   4   5  42         59.00         47.91         1.94 o
   5   5  42        375.34        323.31         9.82 o
   0   6  42       1044.43       1083.53        23.66 o
   1   6  42          3.08          2.46         1.09 o
   2   6  42         92.54         94.12         3.11 o
   3   6  42         49.16         40.62         2.25 o
   4   6  42        237.36        231.19         4.62 o
   5   6  42         96.29        111.79         8.83 o
   1   7  42         59.73         55.13         2.53 o
   2   7  42         13.36         14.63         1.48 o
   3   7  42         54.08         52.74         2.36 o
   1   1  43        481.34        414.82         7.40 o
   2   1  43        495.98        492.86         7.55 o
   3   1  43        109.05        127.94         2.74 o
   4   1  43         22.47         18.60         2.05 o
   5   1  43         75.57         64.02         2.48 o
   6   1  43         46.67         38.97         3.40 o
   7   1  43          0.01          2.94         4.41 o
   0   2  43          3.88          2.31         1.70 o
   1   2  43        371.27        362.95         5.35 o
   2   2  43         60.77         66.65         2.08 o
   3   2  43         27.20         24.97         1.47 o
   4   2  43         24.12         14.58         1.60 o
   5   2  43        178.16        191.97         4.41 o
   6   2  43          4.34          4.25         0.96 o
   7   2  43          0.13         -1.47         2.94 o
   1   3  43         56.95         56.89         2.01 o
   2   3  43        295.12        270.08         4.64 o
   3   3  43        187.37        222.35         3.71 o
   4   3  43          2.84          4.76         1.83 o
   5   3  43         75.27         79.04         3.37 o
   6   3  43        230.33        236.16         5.06 o
   7   3  43          1.31          0.00         2.21 o
   0   4  43         36.04         36.02         3.18 o
   1   4  43         46.78         64.12         2.76 o
   2   4  43        507.44        576.54         8.95 o
   3   4  43          7.98          6.50         0.85 o
   4   4  43          1.51          2.60         1.07 o
   5   4  43         44.64         58.90         2.84 o
   6   4  43        104.87         85.40         4.59 o
   1   5  43         51.17         47.53         2.74 o
   2   5  43        220.85        205.43         5.70 o
   3   5  43         21.44         20.00         1.40 o
   4   5  43        487.52        492.05         9.31 o
   5   5  43         60.20         50.99         3.40 o
   0   6  43        393.68        363.90         9.49 o
   1   6  43          3.97          5.15         1.36 o
   2   6  43         36.41         31.68         1.99 o
   3   6  43         56.70         57.79         2.05 o
   4   6  43        528.90        504.83         9.15 o
   1   7  43         48.48         35.53         1.95 o
   2   7  43          5.62          8.90         1.46 o
   0   0  44        257.21        266.67        11.77 o
   1   0  44        296.57        278.55         7.33 o
   2   0  44        192.85        166.81         5.34 o
   3   0  44        213.63        221.57         5.41 o
   4   0  44         57.95         44.13         5.88 o
   5   0  44         55.84         52.48         5.20 o
   6   0  44          5.90         16.31         3.12 o
   1   1  44          3.45          9.39         0.90 o
   2   1  44        404.11        410.20         9.57 o
   3   1  44         25.21         16.73         1.27 o
   4   1  44         81.61         91.61         2.73 o
   5   1  44        437.42        468.41        11.89 o
   6   1  44         42.02         35.45         3.03 o
   0   2  44       1367.62       1228.59        23.07 o
   1   2  44        848.51        792.12        11.01 o
   2   2  44        216.69        253.14         6.10 o
   3   2  44        434.75        424.06         6.95 o
   4   2  44        108.92        119.06         3.34 o
   5   2  44        401.77        391.71         7.08 o
   6   2  44        267.25        283.64         7.57 o
   1   3  44         18.60         23.14         1.78 o
   2   3  44         78.32         77.94         2.71 o
   3   3  44         67.94         79.05         2.03 o
   4   3  44        215.67        189.58         5.75 o
   5   3  44        142.46        159.96         3.93 o
   6   3  44         15.70         14.98         2.20 o
   0   4  44         44.65         47.20         2.80 o
   1   4  44        417.00        415.36         7.61 o
   2   4  44        106.52        103.94         2.73 o
   3   4  44         21.29         19.78         1.34 o
   4   4  44          0.17         -0.11         1.49 o
   5   4  44        131.24        116.19         4.11 o
   6   4  44         30.37         25.01         2.94 o
   1   5  44        594.85        612.02        10.22 o
   2   5  44        160.14        166.92         4.05 o
   3   5  44         59.64         59.60         2.07 o
   4   5  44         97.03         90.62         3.31 o
   5   5  44        452.98        426.58        20.59 o
   0   6  44        401.30        375.09         9.46 o
   1   6  44         36.53         44.03         2.28 o
   2   6  44         97.10        105.69         3.21 o
   3   6  44        238.18        207.79         3.77 o
   1   7  44          3.34          6.62         5.15 o
   1   1  45          1.81          2.19         0.91 o
   2   1  45        404.59        459.37         7.27 o
   3   1  45          0.00          1.81         0.70 o
   4   1  45        285.69        265.30         6.36 o
   5   1  45          1.02         -0.37         1.88 o
   6   1  45         19.53         26.08         2.68 o
   0   2  45        185.14        185.57         5.17 o
   1   2  45        155.76        175.89         3.54 o
   2   2  45        138.19        147.84         2.99 o
   3   2  45          1.93          2.02         1.12 o
   4   2  45          0.79          0.47         1.53 o
   5   2  45         13.51         23.58         1.91 o
   6   2  45          0.02          0.00         2.08 o
   1   3  45         17.12         21.24         1.40 o
   2   3  45          4.01          3.76         0.97 o
   3   3  45        210.01        266.25         4.92 o
   4   3  45        251.98        286.38         6.91 o
   5   3  45         10.05         10.99         1.86 o
   6   3  45          6.12         11.02         0.85 o
   0   4  45        332.26        421.72         9.02 o
   1   4  45          0.01          2.99         1.36 o
   2   4  45          0.57          1.35         1.04 o
   3   4  45        172.89        198.33         3.31 o
   4   4  45         37.09         35.48         2.30 o
   5   4  45          0.01         -1.26         1.26 o
   1   5  45         22.12         28.45         2.49 o
   2   5  45          0.99          4.26         1.19 o
   3   5  45        154.79        181.04         3.43 o
   4   5  45          0.80          0.00         2.45 o
   0   6  45         20.60         33.38         6.14 o
   1   6  45          5.29          8.47         1.37 o
   2   6  45        663.91        674.77        10.82 o
   3   6  45         87.86        100.32         3.95 o
   0   0  46       1003.51        929.54        24.43 o
   1   0  46          0.05         -0.74         2.21 o
   2   0  46        463.65        475.13        11.04 o
   3   0  46        671.96        682.74        14.70 o
   4   0  46          1.48          2.94         2.94 o
   5   0  46        276.16        269.19        13.24 o
   1   1  46         85.66         67.60         2.19 o
   2   1  46        499.97        489.34         8.14 o
   3   1  46         64.76         67.88         1.98 o
   4   1  46        194.83        177.54         4.23 o
   5   1  46         22.11         24.59         2.55 o
   0   2  46         10.94         11.65         1.63 o
   1   2  46        124.76         97.43         2.57 o
   2   2  46          6.36          4.02         0.99 o
   3   2  46        244.38        230.58         5.92 o
   4   2  46         88.20         86.42         4.01 o
   5   2  46        251.94        241.16         6.58 o
   1   3  46        159.25        144.97         3.34 o
   2   3  46         31.40         26.56         1.34 o
   3   3  46         80.77         80.40         3.42 o
   4   3  46         18.20         12.59         1.79 o
   5   3  46         50.33         55.55         2.50 o
   0   4  46        375.85        376.42         9.82 o
   1   4  46          3.86          5.12         1.36 o
   2   4  46        404.66        453.37         8.68 o
   3   4  46         75.83         68.02         3.13 o
   4   4  46          1.98          2.41         1.59 o
   5   4  46        236.85        210.35        10.30 o
   1   5  46        119.19         91.66         2.58 o
   2   5  46         29.51         36.59         1.50 o
   3   5  46        216.38        220.15         6.69 o
   0   6  46         49.97         75.95         4.90 o
   1   6  46          1.57          6.58         1.21 o
   2   6  46         44.70         29.42         2.63 o
   1   1  47         14.63         18.79         1.40 o
   2   1  47          0.46          3.20         0.87 o
   3   1  47        198.67        203.46         4.46 o
   4   1  47         24.11         35.30         5.15 o
   5   1  47         28.14         24.29         3.12 o
   0   2  47        194.89        174.13         7.41 o
   1   2  47         32.80         36.49         1.62 o
   2   2  47        113.44         85.37         2.30 o
   3   2  47         26.36         24.46         1.83 o
   4   2  47          0.01          1.10         1.21 o
   5   2  47         85.49        101.52         5.20 o
   1   3  47         44.46         48.96         1.90 o
   2   3  47         99.23        103.38         2.74 o
   3   3  47         91.46        119.25         4.46 o
   4   3  47         46.88         49.27         2.36 o
   5   3  47         26.45         38.25         2.94 o
   0   4  47         77.91         46.05         5.65 o
   1   4  47         82.71         67.00         2.19 o
   2   4  47       1241.85       1228.79        17.79 o
   3   4  47        568.00        522.28        10.83 o
   4   4  47          2.50          0.53         1.26 o
   1   5  47         16.43         16.93         1.57 o
   2   5  47         24.02         25.17         1.45 o
   3   5  47        139.57        125.03        10.30 o
   0   0  48        413.72        410.72         9.52 o
   1   0  48          4.85         -1.47         2.08 o
   2   0  48         83.28         96.03         2.94 o
   3   0  48        133.66        108.85         7.35 o
   4   0  48         27.30         23.54         4.41 o
   5   0  48         97.94        133.86         8.83 o
   1   1  48         12.08         24.13         1.49 o
   2   1  48         39.29         33.42         1.51 o
   3   1  48          5.48          1.69         0.91 o
   4   1  48         33.17         34.71         3.12 o
   0   2  48         61.49         62.01         7.35 o
   1   2  48          7.62          4.62         0.83 o
   2   2  48          5.69         12.66         0.88 o
   3   2  48         19.84         15.31         1.53 o
   4   2  48          5.28          6.44         1.49 o
   1   3  48        208.13        214.36         3.38 o
   2   3  48        547.47        539.89         8.85 o
   3   3  48        396.00        309.12         6.91 o
   4   3  48        965.50        900.30        19.43 o
   0   4  48        343.94        301.27         8.10 o
   1   4  48         46.12         41.54         1.81 o
   2   4  48         10.87         15.16         1.28 o
   3   4  48         13.86         15.45         1.88 o
   1   5  48         89.94        110.91         4.90 o
   2   5  48         72.27         61.78         2.94 o
   1   1  49          0.81         -0.44         0.69 o
   2   1  49          0.02          1.91         0.88 o
   3   1  49          0.08          2.70         0.93 o
   4   1  49        124.95        113.34         5.20 o
   0   2  49          3.50         10.16         1.77 o
   1   2  49        145.93        158.27         2.89 o
   2   2  49         11.29         10.94         0.87 o
   3   2  49        156.46        141.35         5.28 o
   1   3  49         41.80         43.99         2.52 o
   2   3  49         84.75         82.66         4.12 o
   3   3  49         77.08        110.70         3.35 o
   0   4  49         33.82         44.08         2.76 o
   1   4  49         46.82         43.76         4.59 o
   0   0  50          3.36         19.12         2.94 o
   1   0  50         12.38         12.97         1.32 o
   2   0  50        204.14        177.63         4.48 o
   3   0  50          3.52          7.35         2.94 o
   1   1  50          0.34          0.13         0.75 o
   2   1  50        466.76        436.47         6.89 o
   3   1  50          2.67          3.68         2.21 o
   0   2  50         71.02         45.65         3.12 o
   1   2  50        181.79        189.26         3.95 o
   2   2  50         97.94        114.76         4.17 o
   3   2  50         17.74         22.26         1.70 o
   1   3  50         52.34         63.84         2.55 o
   2   3  50         16.05         16.18         2.94 o
   1   4  50         55.16         64.72         4.41 o
   1   1  51        250.35        211.36         7.01 o
   2   1  51         68.29         53.43         2.94 o
   0   2  51         41.91         27.95         2.94 o
   1   2  51         30.07         28.59         1.88 o
   2   2  51         46.43         39.72         2.94 o
   1   3  51          0.55         -1.47         1.47 o
   0   0  52        619.75        736.96        27.95 o
   1   0  52        100.19        104.44         5.88 o
   1   1  52        373.45        374.37        10.40 o
                                                
